# Supplementary material for: Risk factors for COVID-19 infections among health care workers in Ghana
Source: PLoS One. 2023 Jul 6;18(7):e0288242. doi: 10.1371/journal.pone.0288242 (PMC10325113; doi:10.1371/journal.pone.0288242)
Supplement: S1 Data — (XLS) [file pone.0288242.s001.xls]

## Sheet: MAIN DATA
region	gender	profession	mstatus	educ	relig	travhistory	contact_pp	history_stay	direct_care	face_contact	where_contact	procedure	procedure_type	contact_environ	provide_serv	service_type	accident	accident_type	fever	fever_dur	headache	headache_dur	cough	cough_dur	haemoptysis	haemoptysis_dur	sore_throat	sorethroat_dur	runny_nose	runnynose_dur	ear_pain	earpain_dur	wheezing	wheezing_dur	chest_pain	chestpain_dur	muscle_aches	muscleaches_dur	joint_pain	jointpain_dur	fatigue	fatigue_dur	short_breath	shortbreath_dur	confusion	confusion_dur	seizures	seizures_dur	abd_pain
Ashanti	Male	Doctor	Never Married	Tertiary	Non-Islam	No	Yes	Yes	Yes	Yes	ICU	Yes	Cardiopulmonary resuscitation	Yes	No		No		No		Yes	4	Yes	3	No		No		No		No		No		No		No		No		No		No		No		No		No
Ashanti	Female	Nurse	Never Married	Tertiary	Non-Islam	No	Yes	No		Don't Know							No		No		No		No		No		No		No		No		No		No		No		No		No		No		No		No		No
Ashanti	Male	Nurse	Never Married	Tertiary	Non-Islam	No	No	No		Don't Know							No		No		No		No		No		No		Yes	5	No		No		No		No		Yes	4	No		No		No		No		No
Ashanti	Male	Doctor	Married/Co-habiting	Tertiary	Non-Islam	No	Yes	Yes	Yes	Yes	In-patient	Yes	Nebulizing	Yes	No		Yes	Splash of biological fluid/respiratory secretions in the mucous membrane of eyes	No		No		No		No		Yes	5	No		No		No		No		No		No		Yes	5	No		No		No		No
Ashanti	Male	Nurse	Married/Co-habiting	Tertiary	Non-Islam	No	Yes	Yes	No	No							No		No		No		No		No		No		No		No		No		No		No		No		No		No		No		No		No
Ashanti	Female	Nurse	Never Married	Tertiary	Non-Islam	No	No	No		Don't Know							No		No		No		No		No		No		No		No		No		No		No		No		No		No		No		No		No
Ashanti	Male	Others(specify)	Married/Co-habiting	Tertiary	Non-Islam	No	Yes	Yes	Yes	Yes	Procedure room/ aerosol generating procedure/ testing	Yes	Collection of sputum	No	Yes	Another health care facility (public or private)	No		No		No		No		No		No		No		No		No		No		No		No		No		No		No		No		No
Ashanti	Female	Others(specify)	Married/Co-habiting	Tertiary	Non-Islam	No	Yes	No		Don't Know							No		No		Yes	4	No		No		No		No		No		No		No		No		No		No		No		No		No		No
Ashanti	Female	Others(specify)	Married/Co-habiting	Tertiary	Non-Islam	No	No	No		Don't Know							No		No		No		No		No		No		No		No		No		No		No		No		No		No		No		No		No
Ashanti	Female	Nurse	Married/Co-habiting	Tertiary	Non-Islam	No	Yes	No		Don't Know							No		No		No		No		No		No		No		No		No		No		No		No		No		No		No		No		No
Ashanti	Female	Nurse	Never Married	Tertiary	Non-Islam	No	No	No		Don't Know							No		Yes	7	Yes	3	No		No		No		No		No		No		No		No		No		No		No		No		No		No
Ashanti	Male	Nurse	Married/Co-habiting	Tertiary	Non-Islam	No	No	No		Don't Know							No		No		No		No		No		No		No		No		No		No		No		No		No		No		No		No		No
Ashanti	Female	Nurse	Married/Co-habiting	Tertiary	Non-Islam	No	No	No		Don't Know							No		No		No		No		No		No		No		No		No		No		No		No		No		No		No		No		No
Ashanti	Female	Nurse	Married/Co-habiting	Tertiary	Non-Islam	No	Yes	No		Don't Know							No		No		No		No		No		No		No		No		No		No		No		No		No		No		No		No		No
Ashanti	Female	Others(specify)	Married/Co-habiting	Tertiary	Non-Islam	No	No	No		Don't Know							No		No		No		No		No		No		No		No		No		No		No		No		No		No		No		No		No
Ashanti	Female	Others(specify)	Married/Co-habiting	Tertiary	Non-Islam	No	No	No		Don't Know							No		No		No		No		No		No		No		No		No		No		No		No		No		No		No		No		No
Ashanti	Male	Nurse	Married/Co-habiting	Tertiary	Non-Islam	No	No	No		Don't Know							No		No		No		No		No		No		No		No		No		No		No		No		No		No		No		No		No
Ashanti	Female	Nurse	Married/Co-habiting	Tertiary	Non-Islam	No	No	No		Don't Know							No		No		No		No		No		No		No		No		No		No		No		No		No		No		No		No		No
Ashanti	Male	Nurse	Married/Co-habiting	Tertiary	Non-Islam	No	Yes	No		Don't Know							No		No		No		No		No		No		No		No		No		No		No		No		No		No		No		No		No
Ashanti	Female	Nurse	Never Married	Tertiary	Non-Islam	No	Yes	No		Don't Know							No		No		No		No		No		No		No		No		No		No		No		No		No		No		No		No		No
Ashanti	Female	Nurse	Never Married	Tertiary	Non-Islam	No	Yes	Yes	No	No							No		No		No		No		No		No		No		No		No		No		No		No		No		No		No		No		No
Ashanti	Female	Nurse	Never Married	Tertiary	Non-Islam	No	No	No		Don't Know							No		No		Yes	5	No		No		No		No		No		No		No		No		No		Yes	5	No		No		No		No
Ashanti	Male	Others(specify)	Married/Co-habiting	Tertiary	Non-Islam	No	Yes	Yes	Yes	Yes	Outpatient	Yes	Others(specify)	Yes	No		No		No		No		No		No		No		No		No		No		No		No		No		No		No		No		No		No
Ashanti	Female	Nurse	Married/Co-habiting	Tertiary	Non-Islam	No	Yes	No		Don't Know							No		No		No		No		No		No		Yes	5	Yes	3	No		Yes	3	Yes	4	Yes	5	Yes	4	No		No		No		No
Ashanti	Female	Others(specify)	Never Married	Tertiary	Non-Islam	No	Yes	Yes	Yes	Yes	Others(specify)	Yes	Collection of sputum	No	Yes	Home care	No		No		No		No		No		No		No		No		No		No		No		No		No		No		No		No		No
Ashanti	Female	Others(specify)	Married/Co-habiting	Tertiary	Non-Islam	No	No	No		Don't Know							No		No		No		No		No		No		No		No		No		No		No		No		No		No		No		No		No
Ashanti	Female	Nurse	Never Married	Tertiary	Non-Islam	No	No	No		Don't Know							No		Yes	3	Yes	3	Yes	7	No		No		No		No		No		No		No		No		No		No		No		No		No
Ashanti	Male	Nurse	Married/Co-habiting	Tertiary	Non-Islam	No	Yes	Yes	Yes	Yes	Outpatient	No		No	No		No		No		No		No		No		No		No		No		No		No		No		No		No		No		No		No		No
Ashanti	Female	Nurse	Married/Co-habiting	Tertiary	Non-Islam	No	Yes	Yes	Yes	Yes	Procedure room/ aerosol generating procedure/ testing	Yes	Nebulizing	No	No		No		No		Yes	2	No		No		Yes	3	No		No		No		No		No		Yes	2	No		No		No		No		No
Ashanti	Female	Others(specify)	Married/Co-habiting	Tertiary	Non-Islam	No	No	No		Don't Know							No		No		No		No		No		No		No		No		No		No		No		No		No		No		No		No		No
Ashanti	Male	Others(specify)	Married/Co-habiting	Tertiary	Non-Islam	No	Yes	Yes	Yes	Yes	Others(specify)	Yes	Collection of sputum	No	Yes	Another health care facility (public or private)	No		No		No		No		No		No		No		No		No		No		No		No		No		No		No		No		No
Ashanti	Male	Others(specify)	Married/Co-habiting	Tertiary	Non-Islam	No	Yes	Yes	Yes	Yes	Outpatient	Yes	Collection of sputum	No	Yes	Another health care facility (public or private)	No		No		No		No		No		No		No		No		No		No		No		No		No		No		No		No		No
Ashanti	Male	Others(specify)	Never Married	Tertiary	Non-Islam	No	No	No		Don't Know							No		No		No		No		No		No		No		No		No		No		No		No		No		No		No		No		No
Ashanti	Male	Others(specify)	Married/Co-habiting	Tertiary	Non-Islam	No	No	Yes	No	No							No		No		Yes	3	No		No		No		Yes	4	No		No		Yes	4	No		Yes	4	Yes	5	No		No		No		No
Ashanti	Male	Others(specify)	Never Married	Tertiary	Non-Islam	No	No	Yes	No	No							No		No		No		No		No		No		No		No		No		No		No		No		No		No		No		No		No
Ashanti	Female	Others(specify)	Married/Co-habiting	Tertiary	Non-Islam	No	No	No		Don't Know							No		No		No		No		No		No		No		No		No		No		No		No		No		No		No		No		No
Ashanti	Female	Nurse	Never Married	Tertiary	Non-Islam	No	No	No		Don't Know							No		No		No		No		No		No		No		No		No		No		No		No		No		No		No		No		No
Ashanti	Female	Nurse	Married/Co-habiting	Tertiary	Non-Islam	No	No	No		Don't Know							No		No		No		No		No		No		No		No		No		No		No		No		No		No		No		No		No
Ashanti	Female	Others(specify)	Married/Co-habiting	Tertiary	Non-Islam	No	Yes	Yes	Yes	Yes	Outpatient	Yes	Others(specify)	Yes	No		No		Yes	7	Yes	4	Yes	5	No		Yes	5	Yes	3	No		No		No		No		No		Yes	5	No		No		No		No
Ashanti	Female	Others(specify)	Married/Co-habiting	Tertiary	Non-Islam	No	No	No		Don't Know							No		No		No		No		No		No		No		No		No		No		No		No		No		No		No		No		No
Ashanti	Female	Others(specify)	Married/Co-habiting	Tertiary	Non-Islam	No	Yes	Yes	Yes	Yes	In-patient	No		Yes	No		Yes	Splash of biological fluid/respiratory secretions in the mucous membrane of mout	Yes	2	Yes	7	No		No		Yes	5	Yes	6	No		No		No		No		No		Yes	12	No		No		No		No
Ashanti	Female	Nurse	Never Married	Tertiary	Non-Islam	No	Yes	Yes	No	No							No		No		No		No		No		No		No		No		No		No		No		No		No		No		No		No		No
Ashanti	Female	Nurse	Married/Co-habiting	Tertiary	Non-Islam	No	Yes	No		Don't Know							No		No		Yes	14	Yes	14	No		No		No		No		No		No		No		No		No		No		No		No		No
Ashanti	Female	Nurse	Married/Co-habiting	Tertiary	Non-Islam	No	No	No		Don't Know							No		No		No		No		No		No		No		No		No		No		No		No		No		No		No		No		No
Ashanti	Male	Doctor	Married/Co-habiting	Tertiary	Non-Islam	No	Yes	No		Don't Know							No		No		No		No		No		No		No		No		No		No		No		No		No		No		No		No		No
Ashanti	Female	Others(specify)	Married/Co-habiting	Tertiary	Non-Islam	No	No	No		Don't Know							No		No		No		No		No		No		No		No		No		No		No		No		No		No		No		No		No
Ashanti	Female	Others(specify)	Married/Co-habiting	Tertiary	Non-Islam	No	No	No		Don't Know							No		No		Yes	3	Yes	5	No		No		No		No		No		No		Yes	7	No		Yes	5	No		No		No		No
Ashanti	Female	Nurse	Married/Co-habiting	Tertiary	Islam	No	No	No		Don't Know							No		No		No		No		No		No		No		No		No		No		No		No		No		No		No		No		No
Ashanti	Male	Nurse	Married/Co-habiting	Tertiary	Non-Islam	No	No	No		Don't Know							No		No		No		No		No		No		No		No		No		No		No		No		No		No		No		No		No
Ashanti	Female	Others(specify)	Never Married	Tertiary	Non-Islam	No	No	No		Don't Know							No		No		No		No		No		No		No		No		No		No		No		No		No		No		No		No		No
Ashanti	Female	Nurse	Never Married	Tertiary	Non-Islam	No	Yes	No		Don't Know							No		No		No		No		No		No		No		No		No		No		No		No		No		No		No		No		No
Ashanti	Male	Nurse	Married/Co-habiting	Tertiary	Non-Islam	No	Yes	Yes	Yes	Yes	In-patient	Yes	Collection of sputum	Yes	Yes	Another health care facility (public or private)	No		No		Yes	5	Yes	5	No		Yes	10	No		No		No		No		No		Yes	6	Yes	4	No		No		No		No
Ashanti	Male	Others(specify)	Never Married	Tertiary	Non-Islam	No	Yes	Yes	Yes	Yes	Procedure room/ aerosol generating procedure/ testing	Yes	Collection of sputum	No	Yes	Home care	No		No		No		No		No		No		No		No		No		No		No		No		No		No		No		No		No
Ashanti	Male	Others(specify)	Married/Co-habiting	Tertiary	Non-Islam	No	Yes	No		Don't Know							No		No		No		No		No		No		No		No		No		No		No		No		No		No		No		No		No
Ashanti	Female	Nurse	Never Married	Tertiary	Non-Islam	No	Yes	Yes	No	No							No		No		No		No		No		No		No		No		No		No		No		No		No		No		No		No		No
Ashanti	Female	Nurse	Never Married	Tertiary	Non-Islam	No	Yes	No		Don't Know							No		No		No		No		No		No		No		No		No		No		No		No		No		No		No		No		No
Ashanti	Female	Nurse	Never Married	Tertiary	Non-Islam	No	Yes	Yes	No	No							No		No		No		No		No		No		No		No		No		No		No		No		No		No		No		No		No
Ashanti	Male	Others(specify)	Never Married	Tertiary	Non-Islam	No	Yes	Yes	Yes	Yes	Outpatient	Yes	Collection of sputum	No	No		No		No		Yes	12	Yes	12	No		Yes	5	Yes	7	No		No		No		No		No		Yes	6	No		No		No		No
Ashanti	Male	Others(specify)	Married/Co-habiting	Tertiary	Non-Islam	No	Yes	Yes	Yes	Yes	Outpatient	No		No	No		No		No		Yes	7	Yes	14	No		No		No		No		No		No		No		No		No		No		No		No		No
Ashanti	Female	Lab scientist/technician/technologist	Never Married	Tertiary	Non-Islam	No	Yes	No		Don't Know							No		No		No		No		No		No		No		No		No		No		No		No		No		No		No		No		No
Ashanti	Female	Others(specify)	Ever Married	Tertiary	Non-Islam	No	Yes	Yes	Yes	No							No		No		No		Yes	7	No		No		Yes	5	No		No		No		No		No		No		No		No		No		No
Ashanti	Female	Nurse	Never Married	Tertiary	Non-Islam	No	Yes	Yes	No	Yes	Others(specify)	No		No	No		No		No		Yes	7	No		No		No		No		No		No		No		No		No		No		No		No		No		No
Ashanti	Female	Others(specify)	Married/Co-habiting	Tertiary	Non-Islam	No	No	Yes	No	No							No		No		No		No		No		No		No		No		No		No		No		No		No		No		No		No		No
Ashanti	Male	Lab scientist/technician/technologist	Married/Co-habiting	Tertiary	Non-Islam	No	Yes	No		Don't Know							No		No		No		No		No		No		No		No		No		No		No		No		No		No		No		No		No
Ashanti	Female	Nurse	Married/Co-habiting	Tertiary	Non-Islam	No	Yes	No		Don't Know							No		No		No		No		No		No		No		No		No		No		No		No		No		No		No		No		No
Ashanti	Female	Nurse	Never Married	Tertiary	Non-Islam	No	Yes	No		Don't Know							No		No		No		No		No		No		No		No		No		No		No		No		No		No		No		No		No
Ashanti	Female	Nurse	Married/Co-habiting	Tertiary	Islam	No	Yes	Yes	No	No							No		No		No		No		No		No		No		No		No		No		No		No		No		No		No		No		No
Ashanti	Male	Others(specify)	Never Married	Tertiary	Non-Islam	No	Yes	No		Don't Know							No		Yes	7	Yes	7	No		No		No		No		No		No		No		No		No		No		No		No		No		No
Ashanti	Female	Nurse	Never Married	Tertiary	Non-Islam	No	Yes	Yes	Yes	Yes	In-patient	Yes	Others(specify)	Yes	No		No		No		No		No		No		No		No		No		No		No		No		No		No		No		No		No		No
Ashanti	Male	Others(specify)	Married/Co-habiting	Tertiary	Non-Islam	No	Yes	Yes	Yes	Yes	In-patient	Yes	Others(specify)	Yes	No		Yes	Splash of biological fluid/respiratory secretions on non-intact skin	No		Yes	3	No		No		No		No		No		No		No		No		No		No		No		No		No		No
Ashanti	Female	Nurse	Married/Co-habiting	Tertiary	Non-Islam	Yes	No	No		Don't Know							No		No		No		No		No		No		No		No		No		No		No		No		No		No		Yes	2	No		No
Ashanti	Female	Nurse	Married/Co-habiting	Tertiary	Non-Islam	No	Yes	No		Don't Know							No		No		No		No		No		No		No		No		No		No		No		No		No		No		No		No		No
Ashanti	Male	Nurse	Married/Co-habiting	Tertiary	Non-Islam	No	Yes	Yes	Yes	Yes	Outpatient	Yes	Others(specify)	Yes	Yes	Others(specify)	Yes	Splash of biological fluid/respiratory secretions on non-intact skin	Yes	3	Yes	7	No		No		Yes	14	No		No		Yes	7	No		No		Yes	21	No		Yes	4	No		No		No
Ashanti	Female	Nurse	Married/Co-habiting	Tertiary	Non-Islam	No	No	No		Don't Know							No		No		No		No		No		No		No		No		No		No		No		No		No		No		No		No		No
Ashanti	Female	Pharmacist	Married/Co-habiting	Tertiary	Non-Islam	No	Yes	No		Don't Know							No		Yes	14	Yes	14	Yes	14	No		No		No		No		No		No		No		No		Yes	14	Yes	14	No		No		No
Ashanti	Female	Others(specify)	Married/Co-habiting	Secondary	Non-Islam	No	No	No		Don't Know							No		No		Yes	2	No		No		No		No		No		No		No		No		No		No		No		No		No		No
Ashanti	Female	Others(specify)	Ever Married	Tertiary	Non-Islam	No	Yes	Yes	No	Yes	Procedure room/ aerosol generating procedure/ testing	Yes	Collection of sputum	No	Yes	Others(specify)	No		No		Yes	5	No		No		No		Yes	5	No		No		No		Yes	3	Yes	3	Yes	10	No		No		No		No
Ashanti	Male	Others(specify)	Married/Co-habiting	Tertiary	Non-Islam	No	Yes	Yes	No	Yes	Others(specify)	No		No	No		No		No		No		No		No		No		No		No		No		No		No		No		No		No		No		No		No
Ashanti	Male	Nurse	Never Married	Tertiary	Non-Islam	No	Yes	No		Don't Know							No		No		No		No		No		No		No		No		No		No		No		No		Yes	2	No		No		No		No
Ashanti	Female	Nurse	Married/Co-habiting	Tertiary	Non-Islam	No	Yes	Yes	Yes	Yes	Outpatient	Yes	Collection of sputum	Yes	No		No		No		No		No		No		No		No		No		No		No		No		No		No		No		No		No		No
Ashanti	Male	Others(specify)	Married/Co-habiting	Tertiary	Non-Islam	No	Yes	No		Don't Know							No		No		Yes	14	No		No		No		No		No		No		No		No		No		No		No		No		No		No
Ashanti	Female	Lab scientist/technician/technologist	Never Married	Tertiary	Non-Islam	No	Yes	Yes	Yes	Yes	Others(specify)	Yes	Collection of sputum	No	No		No		No		No		No		No		No		No		No		No		No		No		No		No		No		No		No		No
Ashanti	Female	Nurse	Married/Co-habiting	Tertiary	Non-Islam	No	Yes	Yes	Yes	Yes	In-patient	Yes	Others(specify)	Yes	Yes	Ambulance	No		Yes	3	Yes	3	Yes	6	No		Yes	3	Yes	6	No		No		No		No		No		No		No		No		No		No
Ashanti	Female	Nurse	Married/Co-habiting	Tertiary	Non-Islam	No	Yes	No		Don't Know							No		Yes	7	Yes	4	No		No		No		Yes	4	No		No		No		No		No		No		No		No		No		No
Ashanti	Female	Nurse	Married/Co-habiting	Tertiary	Non-Islam	No	Yes	Yes	No	No							No		No		No		No		No		No		No		No		No		No		No		No		No		No		No		No		No
Ashanti	Female	Others(specify)	Married/Co-habiting	Tertiary	Non-Islam	No	Yes	Yes	No	Yes	Others(specify)	No		No	No		No		No		No		No		No		No		No		No		No		No		No		No		No		No		No		No		No
Ashanti	Female	Others(specify)	Married/Co-habiting	Tertiary	Non-Islam	No	Yes	Yes	No	Yes	Others(specify)	No		No	No		Yes	Splash of biological fluid/respiratory secretions in the mucous membrane of mout	No		Yes	14	No		No		Yes	4	Yes	3	No		No		No		Yes	14	No		No		No		No		No		No
Ashanti	Male	Nurse	Never Married	Tertiary	Non-Islam	No	Yes	No		Don't Know							Yes	Splash of biological fluid/respiratory secretions in the mucous membrane of eyes	Yes	3	Yes	4	No		No		No		No		No		No		No		No		Yes	5	Yes	5	No		No		No		No
Ashanti	Female	Nurse	Married/Co-habiting	Tertiary	Islam	No	No	No		Don't Know							No		No		Yes	4	No		No		No		No		No		No		No		No		No		No		No		No		No		No
Ashanti	Female	Others(specify)	Married/Co-habiting	Tertiary	Non-Islam	No	No	No		Don't Know							No		No		No		No		No		No		No		No		No		No		No		No		No		No		No		No		No
Ashanti	Male	Others(specify)	Married/Co-habiting	Tertiary	Non-Islam	No	No	No		Don't Know							No		No		No		No		No		No		No		No		No		No		No		No		No		No		No		No		No
Ashanti	Male	Nurse	Married/Co-habiting	Tertiary	Non-Islam	No	No	No		Don't Know							No		No		No		No		No		No		No		No		No		No		No		No		No		No		No		No		No
Ashanti	Male	Nurse	Never Married	Tertiary	Non-Islam	No	No	No		Don't Know							No		No		No		No		No		No		No		No		No		No		No		No		No		No		No		No		No
Ashanti	Female	Nurse	Never Married	Tertiary	Non-Islam	No	No	No		Don't Know							No		No		No		No		No		No		No		No		No		No		No		No		No		No		No		No		No
Ashanti	Male	Nurse	Married/Co-habiting	Tertiary	Non-Islam	No	Yes	No		Don't Know							No		No		No		No		No		No		No		No		No		No		No		No		No		No		No		No		No
Ashanti	Male	Nurse	Never Married	Tertiary	Non-Islam	No	Yes	No		Don't Know							Yes	Splash of biological fluid/respiratory secretions in the mucous membrane of eyes	No		Yes	14	Yes	14	No		No		No		No		No		Yes	14	No		No		No		No		No		No		No
Ashanti	Male	Nurse	Never Married	Tertiary	Non-Islam	No	Yes	No		Don't Know							No		No		Yes	14	No		No		No		Yes	7	No		No		No		Yes	7	Yes	7	Yes	7	No		No		No		No
Ashanti	Male	Others(specify)	Married/Co-habiting	Tertiary	Non-Islam	No	No	No		Don't Know							No		No		No		No		No		No		Yes	4	No		No		No		No		No		No		No		No		No		No
Ashanti	Male	Others(specify)	Never Married	Tertiary	Non-Islam	No	Yes	Yes	Yes	Yes	In-patient	Yes	Others(specify)	Yes	No		Yes	Splash of biological fluid/respiratory secretions on non-intact skin	No		No		No		No		No		No		No		No		No		No		No		No		No		No		No		No
Ashanti	Male	Nurse	Never Married	Tertiary	Non-Islam	No	Yes	Yes	Yes	Yes	In-patient	Yes	Others(specify)	Yes	No		Yes	Splash of biological fluid/respiratory secretions on non-intact skin	No		No		No		No		No		No		No		No		No		No		No		No		No		No		No		No
Ashanti	Male	Nurse	Never Married	Tertiary	Non-Islam	No	Yes	Yes	Yes	Yes	In-patient	Yes	Open airway suctioning	Yes	No		Yes	Splash of biological fluid/respiratory secretions on non-intact skin	Yes	5	No		No		No		Yes	5	No		No		No		No		No		Yes	10	Yes	6	Yes	6	No		No		No
Ashanti	Male	Cleaner/Orderly	Married/Co-habiting	Tertiary	Non-Islam	No	No	No		Don't Know							No		No		No		No		No		No		No		No		No		No		No		No		No		No		No		No		No
Ashanti	Male	Nurse	Never Married	Tertiary	Non-Islam	No	Yes	Yes	No	No							No		No		No		No		No		No		No		No		No		No		No		No		No		No		No		No		No
Ashanti	Female	Nurse	Married/Co-habiting	Tertiary	Non-Islam	No	Yes	Yes	Yes	Yes	In-patient	Yes	Others(specify)	Yes	No		Yes	Splash of biological fluid/respiratory secretions on non-intact skin	No		No		No		No		No		No		No		No		Yes	5	Yes	8	Yes	5	Yes	9	Yes	7	No		No		Yes
Ashanti	Female	Others(specify)	Never Married	Tertiary	Non-Islam	Yes	Yes	Yes	Yes	Yes	In-patient	Yes	Others(specify)	Yes	No		Yes	Splash of biological fluid/respiratory secretions on non-intact skin	No		Yes	7	Yes	90	No		Yes	21	No		No		No		No		No		No		No		No		No		No		No
Ashanti	Male	Nurse	Married/Co-habiting	Tertiary	Non-Islam	No	Yes	Yes	Yes	Yes	In-patient	Yes	Others(specify)	Yes	No		Yes	Splash of biological fluid/respiratory secretions on non-intact skin	No		No		Yes	14	No		No		Yes	7	No		No		Yes	10	No		No		Yes	10	No		Yes	5	No		No
Ashanti	Female	Nurse	Married/Co-habiting	Tertiary	Islam	No	Yes	Yes	No	No							No		No		No		No		No		No		No		No		No		No		No		No		No		No		No		No		No
Ashanti	Male	Nurse	Never Married	Tertiary	Non-Islam	No	Yes	Yes	No	No							No		No		No		No		No		No		No		No		No		No		No		No		No		No		No		No		No
Ashanti	Male	Nurse	Never Married	Tertiary	Non-Islam	No	Yes	No		Don't Know							No		No		No		No		No		No		No		No		No		No		No		No		No		No		No		No		No
Ashanti	Female	Nurse	Married/Co-habiting	Tertiary	Islam	No	No	No		Don't Know							No		No		No		No		No		No		No		No		No		No		No		No		No		No		No		No		No
Ashanti	Female	Others(specify)	Married/Co-habiting	Tertiary	Non-Islam	No	Yes	Yes	No	Yes	In-patient	No		No	No		No		Yes	7	Yes	7	No		No		Yes	14	Yes	10	No		No		No		No		No		No		No		No		No		No
Ashanti	Male	Doctor	Never Married	Tertiary	Non-Islam	No	Yes	Yes	Yes	Yes	In-patient	No		Yes	Yes	Another health care facility (public or private)	No		No		No		No		No		No		No		No		No		No		No		No		No		No		No		No		No
Ashanti	Male	Nurse	Never Married	Tertiary	Islam	No	No	No		Don't Know							No		Yes	3	Yes	16	No		No		Yes	2	Yes	18	No		No		No		No		No		Yes	3	No		No		No		No
Ashanti	Female	Nurse	Never Married	Tertiary	Non-Islam	No	Yes	Yes	Yes	Yes	In-patient	No		Yes	No		Yes	Splash of biological fluid/respiratory secretions on non-intact skin	No		Yes	2	No		No		Yes	2	Yes	2	No		Yes	2	No		No		No		Yes	5	No		No		No		No
Ashanti	Female	Nurse	Never Married	Tertiary	Non-Islam	No	Yes	Yes	No	Yes	Others(specify)	No		No	No		No		No		No		No		No		No		Yes	3	No		No		No		No		No		No		No		No		No		No
Ashanti	Male	Nurse	Never Married	Tertiary	Non-Islam	No	Yes	Yes	No	No							No		No		No		Yes	14	No		Yes	14	No		No		No		Yes	14	No		No		No		No		No		No		No
Ashanti	Male	Nurse	Never Married	Tertiary	Non-Islam	No	Yes	Yes	No	Yes	In-patient	No		No	No		No		No		Yes	5	Yes	3	No		No		No		No		No		No		No		No		No		No		No		No		No
Ashanti	Male	Nurse	Never Married	Tertiary	Non-Islam	No	Yes	No		Don't Know							No		No		No		No		No		No		No		No		No		No		No		No		No		No		No		No		No
Ashanti	Female	Nurse	Married/Co-habiting	Tertiary	Non-Islam	No	No	No		Don't Know							No		No		No		No		No		No		No		No		No		No		No		No		No		No		No		No		No
Ashanti	Male	Nurse	Married/Co-habiting	Tertiary	Non-Islam	No	Yes	No		Don't Know							No		Yes	7	Yes	7	No		No		No		Yes	7	No		No		No		No		No		Yes	5	No		No		No		No
Ashanti	Female	Nurse	Never Married	Tertiary	Non-Islam	No	Yes	No		Don't Know							No		No		No		No		No		No		No		No		No		No		No		No		No		No		No		No		No
Ashanti	Male	Nurse	Never Married	Tertiary	Non-Islam	No	Yes	No		Don't Know							No		Yes	5	Yes	14	Yes	7	No		No		Yes	5	No		No		Yes	7	No		No		Yes	7	No		No		No		No
Ashanti	Female	Nurse	Never Married	Tertiary	Non-Islam	No	No	No		Don't Know							No		No		No		No		No		No		No		No		No		No		No		No		No		No		No		No		No
Ashanti	Female	Nurse	Married/Co-habiting	Tertiary	Non-Islam	No	Yes	No		Don't Know							No		No		No		No		No		No		No		No		No		No		No		No		No		No		No		No		No
Ashanti	Female	Nurse	Never Married	Tertiary	Non-Islam	No	Yes	No		Don't Know							No		Yes	7	Yes	14	Yes	14	No		Yes	14	No		No		No		No		No		Yes	14	Yes	14	Yes	3	No		No		No
Ashanti	Male	Nurse	Married/Co-habiting	Tertiary	Non-Islam	No	Yes	No		Don't Know							No		No		No		No		No		No		No		No		No		No		No		No		No		No		No		No		No
Ashanti	Male	Nurse	Never Married	Tertiary	Non-Islam	No	No	No		Don't Know							No		No		No		No		No		No		No		No		No		No		No		No		No		No		No		No		No
Ashanti	Female	Others(specify)	Married/Co-habiting	Tertiary	Non-Islam	No	Yes	No		Don't Know							Yes	Splash of biological fluid/respiratory secretions in the mucous membrane of eyes	No		Yes	3	Yes	3	No		No		No		No		No		No		No		No		No		No		No		No		No
Ashanti	Male	Nurse	Never Married	Tertiary	Non-Islam	No	No	No		Don't Know							No		No		Yes	7	No		No		Yes	4	No		No		No		No		No		Yes	14	Yes	4	No		No		No		No
Ashanti	Male	Others(specify)	Married/Co-habiting	Secondary	Non-Islam	No	Yes	No		Don't Know							No		No		Yes	5	No		No		Yes	3	No		No		No		Yes	3	No		No		No		No		No		No		No
Ashanti	Male	Others(specify)	Married/Co-habiting	Tertiary	Non-Islam	No	No	No		Don't Know							No		No		Yes	7	No		No		No		Yes	25	No		No		No		No		Yes	7	Yes	40	No		No		No		No
Ashanti	Male	Nurse	Never Married	Tertiary	Non-Islam	No	Yes	No		Don't Know							No		No		No		No		No		No		No		No		No		No		No		No		No		No		No		No		No
Ashanti	Female	Nurse	Never Married	Tertiary	Non-Islam	No	No	No		Don't Know							No		No		No		No		No		No		No		No		No		No		No		No		No		No		No		No		No
Ashanti	Female	Doctor	Married/Co-habiting	Tertiary	Non-Islam	No	No	No		Don't Know							No		No		No		Yes	4	No		No		Yes	4	No		No		Yes	4	No		No		No		No		No		No		No
Ashanti	Female	Lab scientist/technician/technologist	Never Married	Tertiary	Non-Islam	No	No	No		Don't Know							No		No		No		No		No		No		No		No		No		No		No		No		No		No		No		No		No
Ashanti	Male	Others(specify)	Never Married	Tertiary	Non-Islam	No	Yes	No		Don't Know							No		No		No		No		No		No		No		No		No		No		No		No		No		No		No		No		No
Ashanti	Male	Paramedic/transport	Married/Co-habiting	Tertiary	Non-Islam	No	Yes	No		Don't Know							No		No		No		No		No		No		No		No		No		No		No		No		No		No		No		No		No
Ashanti	Female	Nurse	Never Married	Tertiary	Non-Islam	No	No	No		Don't Know							No		No		No		No		No		No		No		No		No		No		No		No		No		No		No		No		No
Ashanti	Male	Nurse	Never Married	Tertiary	Non-Islam	No	Yes	No		Don't Know							No		No		No		No		No		No		No		No		No		No		No		No		No		No		No		No		No
Ashanti	Male	Nurse	Never Married	Tertiary	Non-Islam	No	No	No		Don't Know							No		No		No		No		No		No		No		No		No		No		No		No		No		No		No		No		No
Ashanti	Female	Nurse	Never Married	Tertiary	Non-Islam	No	No	No		Don't Know							No		No		No		No		No		No		No		No		No		No		No		No		No		No		No		No		No
Ashanti	Male	Others(specify)	Married/Co-habiting	Tertiary	Non-Islam	No	No	No		Don't Know							No		No		No		No		No		No		No		No		No		No		No		No		No		No		No		No		No
Ashanti	Female	Others(specify)	Married/Co-habiting	Tertiary	Non-Islam	No	No	No		Don't Know							No		No		No		No		No		No		No		No		No		No		No		No		No		No		No		No		No
Ashanti	Female	Others(specify)	Never Married	Tertiary	Non-Islam	No	No	No		Don't Know							No		No		No		No		No		No		No		No		No		No		No		No		No		No		No		No		No
Ashanti	Female	Pharmacist	Married/Co-habiting	Tertiary	Non-Islam	No	No	No		Don't Know							No		No		No		No		No		No		No		No		No		No		No		No		No		No		No		No		No
Ashanti	Female	Others(specify)	Married/Co-habiting	Tertiary	Non-Islam	No	Yes	No		Don't Know							Yes	Splash of biological fluid/respiratory secretions on non-intact skin	No		Yes	3	No		No		No		No		No		No		No		No		No		No		No		No		No		No
Ashanti	Male	Others(specify)	Never Married	Tertiary	Non-Islam	No	No	No		Don't Know							No		No		No		No		No		No		No		No		No		No		No		No		No		No		No		No		No
Ashanti	Female	Others(specify)	Married/Co-habiting	Tertiary	Non-Islam	No	No	No		Don't Know							No		No		No		No		No		No		No		No		No		No		No		No		No		No		No		No		No
Ashanti	Female	Others(specify)	Married/Co-habiting	Tertiary	Non-Islam	No	No	No		Don't Know							No		No		No		No		No		No		No		No		No		No		No		No		No		No		No		No		No
Ashanti	Male	Nurse	Never Married	Tertiary	Non-Islam	No	Yes	No		Don't Know							No		No		No		No		No		No		No		No		No		No		No		No		No		No		No		No		No
Ashanti	Female	Nurse	Never Married	Tertiary	Non-Islam	No	No	No		Don't Know							No		No		No		No		No		No		No		No		No		No		No		No		No		No		No		No		No
Ashanti	Female	Cleaner/Orderly	Married/Co-habiting	Primary or less	Non-Islam	No	No	No		Don't Know							No		No		No		No		No		No		No		No		No		No		No		No		No		No		No		No		No
Ashanti	Female	Nurse	Never Married	Tertiary	Non-Islam	No	Yes	Yes	No	Yes	In-patient	No		No	No		No		No		No		No		No		No		No		No		No		No		No		No		No		No		No		No		No
Ashanti	Female	Nurse	Married/Co-habiting	Tertiary	Non-Islam	No	No	No		Don't Know							No		No		No		No		No		No		No		No		No		No		No		No		No		No		No		No		No
Ashanti	Male	Doctor	Married/Co-habiting	Tertiary	Non-Islam	No	No	No		Don't Know							N/A		No		No		Yes	3	No		Yes	3	Yes	4	No		No		No		No		No		Yes	2	No		No		No		No
Ashanti	Male	Nurse	Ever Married	Tertiary	Non-Islam	No	No	No		Don't Know							No		No		No		No		No		No		No		No		No		No		No		No		No		No		No		No		No
Ashanti	Female	Nurse	Married/Co-habiting	Tertiary	Non-Islam	No	No	No		Don't Know							No		No		No		No		No		No		No		No		No		No		No		No		No		No		No		No		No
Ashanti	Female	Nurse	Married/Co-habiting	Tertiary	Non-Islam	No	No	No		Don't Know							No		No		No		No		No		No		No		No		No		No		No		No		No		No		No		No		No
Ashanti	Female	Nurse	Married/Co-habiting	Tertiary	Non-Islam	No	No	No		Don't Know							No		No		No		No		No		No		No		No		No		No		No		No		No		No		No		No		No
Ashanti	Female	Nurse	Married/Co-habiting	Tertiary	Non-Islam	No	No	No		Don't Know							No		No		No		No		No		No		No		No		No		No		No		No		No		No		No		No		No
Ashanti	Female	Nurse	Married/Co-habiting	Tertiary	Non-Islam	No	No	No		Don't Know							No		No		No		No		No		No		No		No		No		No		No		No		No		No		No		No		No
Ashanti	Male	Doctor	Never Married	Tertiary	Non-Islam	No	No	No		Don't Know							No		No		No		No		No		No		No		No		No		No		No		No		No		No		No		No		No
Ashanti	Female	Nurse	Married/Co-habiting	Tertiary	Non-Islam	No	No	No		Don't Know							No		No		No		No		No		No		No		No		No		No		No		No		No		No		No		No		No
Ashanti	Male	Doctor	Married/Co-habiting	Tertiary	Non-Islam	No	No	No		Don't Know							No		No		No		No		No		No		No		No		No		No		No		No		No		No		No		No		No
Ashanti	Female	Nurse	Married/Co-habiting	Tertiary	Non-Islam	No	No	No		Don't Know							No		No		No		No		No		No		No		No		No		No		No		No		No		No		No		No		No
Ashanti	Female	Doctor	Married/Co-habiting	Tertiary	Non-Islam	No	No	No		Don't Know							No		No		No		No		No		No		No		No		No		No		No		No		No		No		No		No		No
Ashanti	Male	Others(specify)	Married/Co-habiting	Tertiary	Non-Islam	No	No	No		Don't Know							No		No		Yes	4	No		No		No		No		No		No		No		Yes	3	Yes	3	Yes	5	No		No		No		No
Ashanti	Female	Others(specify)	Married/Co-habiting	Tertiary	Non-Islam	No	No	No		Don't Know							No		No		No		No		No		No		No		No		No		No		No		No		No		No		Yes	3	No		No
Ashanti	Male	Others(specify)	Married/Co-habiting	Tertiary	Non-Islam	No	No	No		Don't Know							No		No		Yes	2	No		No		No		No		No		No		No		No		No		Yes	2	No		No		No		No
Ashanti	Male	Others(specify)	Married/Co-habiting	Tertiary	Non-Islam	No	No	No		Don't Know							No		No		No		No		No		No		No		No		No		No		No		No		No		No		No		No		No
Ashanti	Male	Others(specify)	Married/Co-habiting	Tertiary	Non-Islam	No	No	No		Don't Know							No		No		No		No		No		No		No		No		No		No		No		No		No		No		No		No		No
Ashanti	Female	Nurse	Never Married	Tertiary	Non-Islam	No	Yes	No		Don't Know							Yes	Splash of biological fluid/respiratory secretions on non-intact skin	No		No		Yes	2	No		No		No		No		No		No		No		No		Yes	3	No		No		No		No
Ashanti	Female	Nurse	Married/Co-habiting	Tertiary	Non-Islam	No	No	No		Don't Know							Yes	Splash of biological fluid/respiratory secretions on non-intact skin	No		No		No		No		No		No		No		No		No		No		No		No		No		No		No		No
Ashanti	Female	Nurse	Married/Co-habiting	Tertiary	Non-Islam	No	No	No		Don't Know							No		No		No		No		No		No		No		No		No		No		No		No		No		No		No		No		No
Ashanti	Male	Lab scientist/technician/technologist	Married/Co-habiting	Tertiary	Non-Islam	No	No	No		Don't Know							No		No		No		No		No		No		No		No		No		No		No		No		No		No		No		No		No
Ashanti	Female	Nurse	Married/Co-habiting	Tertiary	Non-Islam	No	No	No		Don't Know							No		No		Yes	1	No		No		No		No		No		No		No		No		No		Yes	3	No		No		No		No
Ashanti	Female	Nurse	Married/Co-habiting	Tertiary	Non-Islam	No	No	No		Don't Know							No		No		No		No		No		No		No		No		No		No		No		No		No		No		No		No		No
Ashanti	Female	Nurse	Married/Co-habiting	Tertiary	Non-Islam	No	No	No		Don't Know							No		No		No		No		No		No		No		No		No		No		No		No		No		No		No		No		No
Ashanti	Female	Others(specify)	Never Married	Tertiary	Islam	No	No	No		Don't Know							No		No		No		No		No		No		No		No		No		No		No		No		No		No		No		No		No
Ashanti	Female	Nurse	Never Married	Tertiary	Non-Islam	No	Yes	No		Don't Know							No		No		No		No		No		No		No		No		No		No		No		No		No		No		No		No		No
Ashanti	Male	Others(specify)	Never Married	Tertiary	Non-Islam	No	No	No		Don't Know							No		No		No		No		No		No		No		No		No		No		No		No		No		No		No		No		No
Ashanti	Male	Nurse	Married/Co-habiting	Tertiary	Non-Islam	No	Yes	No		Don't Know							Yes	Splash of biological fluid/respiratory secretions in the mucous membrane of mout	No		Yes	4	Yes	4	No		No		No		No		No		Yes	3	No		Yes	4	Yes	3	No		No		No		No
Ashanti	Male	Nurse	Married/Co-habiting	Tertiary	Non-Islam	No	Yes	No		Don't Know							No		No		No		No		No		No		No		No		No		No		No		No		Yes	5	No		No		No		No
Ashanti	Female	Nurse	Never Married	Tertiary	Non-Islam	No	No	No		Don't Know							No		No		No		No		No		No		No		No		No		No		No		No		No		No		No		No		No
Ashanti	Male	Nurse	Never Married	Tertiary	Non-Islam	No	No	No		Don't Know							No		No		No		No		No		No		No		No		No		No		No		No		No		No		No		No		No
Ashanti	Female	Others(specify)	Married/Co-habiting	Tertiary	Islam	No	No	No		Don't Know							No		No		No		No		No		No		No		No		No		No		No		No		No		No		No		No		No
Ashanti	Female	Others(specify)	Never Married	Tertiary	Non-Islam	No	No	No		Don't Know							No		No		No		Yes	7	No		Yes	150	No		No		No		Yes	90	No		Yes	180	No		Yes	90	No		No		No
Ashanti	Female	Nurse	Never Married	Tertiary	Non-Islam	No	No	No		Don't Know							No		No		No		No		No		No		No		No		No		No		No		No		No		No		No		No		No
Ashanti	Male	Nurse	Never Married	Tertiary	Non-Islam	No	Yes	No		Don't Know							No		No		No		No		No		No		No		No		No		No		No		No		No		No		No		No		No
Ashanti	Female	Nurse	Married/Co-habiting	Tertiary	Non-Islam	No	No	No		Don't Know							No		No		No		No		No		No		No		No		No		No		No		No		No		No		No		No		No
Ashanti	Female	Nurse	Married/Co-habiting	Tertiary	Non-Islam	No	No	No		Don't Know							No		No		No		No		No		No		No		No		No		No		No		No		No		No		No		No		No
Ashanti	Female	Nurse	Never Married	Tertiary	Non-Islam	No	No	No		Don't Know							No		No		No		No		No		No		No		No		No		No		No		No		No		No		No		No		No
Ashanti	Male	Nurse	Never Married	Tertiary	Non-Islam	No	No	Yes	No	No							Yes	Splash of biological fluid/respiratory secretions in the mucous membrane of mout	No		No		Yes	3	No		No		No		No		No		No		No		No		Yes	3	No		No		No		No
Ashanti	Female	Nurse	Married/Co-habiting	Tertiary	Non-Islam	No	No	No		Don't Know							Yes	Splash of biological fluid/respiratory secretions in the mucous membrane of eyes	Yes	5	Yes	7	Yes	7	No		No		No		No		No		No		Yes	7	No		Yes	7	No		No		No		No
Ashanti	Female	Nurse	Never Married	Tertiary	Non-Islam	No	No	No		Don't Know							Yes	Splash of biological fluid/respiratory secretions in the mucous membrane of mout	Yes	3	Yes	10	Yes	142	No		Yes	2	Yes	7	No		No		No		Yes	7	Yes	7	Yes	7	No		No		No		No
Ashanti	Male	Doctor	Married/Co-habiting	Tertiary	Non-Islam	No	Yes	Yes	Yes	No							No		No		No		No		No		No		No		No		No		Yes	7	No		No		No		No		No		No		No
Ashanti	Male	Others(specify)	Married/Co-habiting	Tertiary	Non-Islam	No	No	No		Don't Know							No		No		No		No		No		No		No		No		No		No		No		No		No		No		No		No		No
Ashanti	Female	Others(specify)	Married/Co-habiting	Tertiary	Non-Islam	No	No	No		Don't Know							No		No		No		No		No		No		No		No		No		No		No		No		No		No		No		No		No
Ashanti	Male	Others(specify)	Married/Co-habiting	Tertiary	Non-Islam	No	No	No		Don't Know							No		No		Yes	7	Yes	5	No		No		No		No		No		No		No		No		No		No		No		No		No
Ashanti	Male	Others(specify)	Married/Co-habiting	Tertiary	Non-Islam	No	Yes	No		Don't Know							No		No		No		No		No		Yes	5	No		No		No		No		No		No		No		No		No		No		No
Ashanti	Male	Nurse	Married/Co-habiting	Tertiary	Non-Islam	No	No	No		Don't Know							No		No		No		No		No		No		No		No		No		No		No		No		No		No		No		No		No
Ashanti	Male	Nurse	Never Married	Tertiary	Non-Islam	No	Yes	No		Don't Know							No		Yes	5	Yes	5	No		No		No		No		No		No		No		No		Yes	5	Yes	5	No		No		No		No
Ashanti	Male	Others(specify)	Married/Co-habiting	Tertiary	Non-Islam	No	No	No		Don't Know							No		No		No		No		No		No		No		No		No		No		No		No		No		No		No		No		No
Ashanti	Male	Others(specify)	Never Married	Tertiary	Non-Islam	No	Yes	No		Don't Know							No		No		No		No		No		No		No		No		No		No		No		No		No		No		No		No		No
Ashanti	Female	Others(specify)	Married/Co-habiting	Tertiary	Non-Islam	No	No	No		Don't Know							No		No		No		No		No		No		No		No		No		No		No		No		No		No		No		No		No
Ashanti	Female	Nurse	Married/Co-habiting	Tertiary	Non-Islam	No	No	No		Don't Know							No		No		No		No		No		No		Yes	7	No		No		No		No		No		Yes	4	No		No		No		No
Ashanti	Female	Lab scientist/technician/technologist	Never Married	Tertiary	Non-Islam	No	Yes	Yes	No	Yes	Others(specify)	No		No	No		No		No		No		Yes	7	No		Yes	3	No		No		No		No		No		No		Yes	4	Yes	1	No		No		No
Ashanti	Male	Lab scientist/technician/technologist	Never Married	Tertiary	Non-Islam	No	No	No		Don't Know							No		No		No		No		No		No		No		No		No		No		No		No		No		No		No		No		No
Ashanti	Male	Lab scientist/technician/technologist	Married/Co-habiting	Tertiary	Non-Islam	No	No	No		Don't Know							No		No		No		No		No		Yes	7	No		No		No		No		No		No		No		No		No		No		No
Ashanti	Male	Lab scientist/technician/technologist	Never Married	Tertiary	Non-Islam	No	No	No		Don't Know							No		No		No		No		No		No		No		No		No		No		No		No		No		No		No		No		No
Ashanti	Female	Nurse	Married/Co-habiting	Tertiary	Non-Islam	No	Yes	Yes	Yes	Yes	In-patient	Yes	Tracheal intubation	Yes	No		No		No		Yes	4	No		No		No		No		No		No		No		No		No		Yes	3	No		No		No		No
Ashanti	Female	Nurse	Married/Co-habiting	Tertiary	Non-Islam	No	Yes	Yes	Yes	Yes	In-patient	Yes	Tracheal intubation	Yes	No		No		No		No		No		No		No		No		No		No		No		No		No		No		No		No		No		No
Ashanti	Female	Nurse	Married/Co-habiting	Tertiary	Non-Islam	No	Yes	Yes	Yes	Yes	In-patient	Yes	Collection of sputum	Yes	No		Yes	Splash of biological fluid/respiratory secretions in the mucous membrane of mout	No		No		No		No		No		No		No		No		No		No		No		No		No		No		No		No
Ashanti	Female	Nurse	Married/Co-habiting	Tertiary	Non-Islam	No	Yes	Yes	No	Yes	In-patient	No		No	No		No		No		No		No		No		No		No		No		No		No		No		No		No		No		No		No		No
Ashanti	Female	Nurse	Never Married	Tertiary	Non-Islam	No	Yes	Yes	Yes	Yes	Outpatient	No		No	No		No		No		No		No		No		No		No		No		No		No		No		No		No		No		No		No		No
Ashanti	Female	Nurse	Never Married	Tertiary	Non-Islam	No	Yes	Yes	No	Yes	In-patient	No		No	No		No		No		No		No		No		No		No		No		No		No		No		No		No		No		No		No		No
Ashanti	Male	Lab scientist/technician/technologist	Never Married	Tertiary	Non-Islam	No	Yes	Yes	No	Yes	Others(specify)	No		No	No		No		No		No		No		No		No		No		No		No		No		No		No		No		No		No		No		No
Ashanti	Female	Nurse	Never Married	Tertiary	Non-Islam	No	No	No		Don't Know							No		No		No		No		No		No		No		No		No		No		No		No		No		No		No		No		No
Ashanti	Male	Doctor	Married/Co-habiting	Tertiary	Non-Islam	No	Yes	No		Don't Know							No		No		No		No		No		No		No		No		No		No		No		No		No		No		No		No		No
Ashanti	Female	Others(specify)	Married/Co-habiting	Tertiary	Non-Islam	No	No	No		Don't Know							No		No		No		No		No		No		No		No		No		No		No		No		No		No		No		No		No
Ashanti	Male	Others(specify)	Married/Co-habiting	Tertiary	Islam	No	Yes	No		Don't Know							No		No		No		Yes	5	No		Yes	4	Yes	5	No		No		Yes	4	No		No		Yes	5	No		No		No		No
Ashanti	Male	Others(specify)	Never Married	Tertiary	Non-Islam	No	No	No		Don't Know							No		No		No		No		No		No		No		No		No		No		No		No		No		No		No		No		No
Ashanti	Female	Nurse	Never Married	Tertiary	Non-Islam	No	Yes	No		Don't Know							No		No		No		No		No		No		No		No		No		No		No		No		No		No		No		No		No
Ashanti	Female	Nurse	Never Married	Tertiary	Non-Islam	No	No	No		Don't Know							No		No		No		No		No		No		No		No		No		No		No		No		No		No		No		No		No
Ashanti	Female	Nurse	Never Married	Tertiary	Non-Islam	No	Yes	No		Don't Know							No		No		No		Yes	4	No		No		Yes	4	No		No		No		No		No		No		No		No		No		No
Ashanti	Female	Nurse	Never Married	Tertiary	Non-Islam	No	No	No		Don't Know							No		No		No		No		No		No		No		No		No		No		No		No		No		No		No		No		No
Ashanti	Male	Others(specify)	Never Married	Tertiary	Non-Islam	No	No	No		Don't Know							No		Yes	1	Yes	3	No		No		No		No		No		No		No		No		No		Yes	3	No		No		No		No
Ashanti	Female	Others(specify)	Married/Co-habiting	Tertiary	Non-Islam	No	Yes	Yes	No	No							No		No		No		No		No		No		No		No		No		No		No		No		No		No		No		No		No
Ashanti	Female	Others(specify)	Married/Co-habiting	Tertiary	Non-Islam	No	No	No		Don't Know							No		No		No		No		No		No		No		No		No		No		No		No		No		No		No		No		No
Ashanti	Female	Others(specify)	Never Married	Tertiary	Non-Islam	No	Yes	Yes	No	Yes	In-patient	No		No	No		No		No		No		No		No		No		No		No		No		No		No		No		No		No		No		No		No
Ashanti	Female	Nurse	Married/Co-habiting	Tertiary	Non-Islam	No	No	No		Don't Know							No		No		No		No		No		No		No		No		No		No		No		No		No		No		No		No		No
Ashanti	Female	Nurse	Married/Co-habiting	Tertiary	Non-Islam	No	Yes	Yes	No	Yes	Others(specify)	No		No	No		No		No		No		No		No		No		No		No		No		No		No		No		No		No		No		No		No
Ashanti	Male	Others(specify)	Married/Co-habiting	Tertiary	Non-Islam	No	No	No		Don't Know							No		No		No		No		No		No		No		No		No		No		No		No		No		No		No		No		No
Ashanti	Female	Nurse	Never Married	Tertiary	Non-Islam	No	No	No		Don't Know							No		No		No		No		No		No		No		No		No		No		No		No		No		No		No		No		No
Ashanti	Female	Nurse	Never Married	Tertiary	Non-Islam	No	No	No		Don't Know							No		No		No		No		No		No		No		No		No		No		No		No		No		No		No		No		No
Ashanti	Female	Cleaner/Orderly	Married/Co-habiting	Secondary	Non-Islam	No	Yes	Yes	No	Yes	Others(specify)	No		No	No		No		No		No		No		No		No		No		No		No		No		No		No		No		No		No		No		No
Ashanti	Female	Nurse	Never Married	Tertiary	Non-Islam	No	No	No		Don't Know							No		No		No		Yes	11	No		Yes	7	No		No		No		No		No		No		No		No		No		No		No
Ashanti	Female	Others(specify)	Married/Co-habiting	Tertiary	Non-Islam	No	Yes	Yes	No	No							No		No		No		No		No		No		No		No		No		No		No		No		No		No		No		No		No
Ashanti	Female	Others(specify)	Never Married	Tertiary	Non-Islam	No	No	No		Don't Know							No		Yes	5	Yes	5	No		No		No		Yes	3	No		No		No		Yes	7	Yes	7	Yes	10	No		No		No		No
Ashanti	Female	Nurse	Never Married	Tertiary	Non-Islam	No	No	No		Don't Know							No		No		No		No		No		No		No		No		No		No		No		No		No		No		No		No		No
Ashanti	Female	Nurse	Ever Married	Tertiary	Non-Islam	No	Yes	Yes	Yes	Yes	In-patient	Yes	Others(specify)	Yes	No		No		Yes	14	Yes	21	Yes	18	No		Yes	21	Yes	14	No		Yes	7	Yes	21	Yes	40	Yes	30	Yes	14	Yes	21	Yes	14	No		Yes
Ashanti	Male	Others(specify)	Married/Co-habiting	Tertiary	Non-Islam	No	Yes	Yes	No	Yes	Others(specify)	No		No	No		No		Yes	21	Yes	21	Yes	16	No		No		No		No		No		No		No		No		No		No		No		No		No
Ashanti	Male	Nurse	Never Married	Tertiary	Non-Islam	No	Yes	Yes	Yes	Yes	In-patient	Yes	Others(specify)	Yes	No		No		Yes	10	Yes	7	No		No		No		No		No		No		No		No		No		No		No		No		No		No
Ashanti	Female	Nurse	Never Married	Tertiary	Non-Islam	No	Yes	No		Don't Know							No		No		No		No		No		No		No		No		No		No		No		No		No		No		No		No		No
Ashanti	Female	Others(specify)	Married/Co-habiting	Tertiary	Non-Islam	No	No	No		Don't Know							No		No		Yes	60	Yes	14	No		Yes	21	Yes	60	No		Yes	14	No		No		No		No		Yes	2	No		No		No
Ashanti	Male	Nurse	Never Married	Tertiary	Non-Islam	No	Yes	Yes	Yes	Yes	Others(specify)	Yes	Nebulizing	Yes	No		No		No		Yes	4	No		No		No		No		No		No		No		No		No		No		No		No		No		No
Ashanti	Female	Nurse	Never Married	Tertiary	Non-Islam	No	No	No		Don't Know							No		No		No		No		No		No		No		No		No		No		No		No		No		No		No		No		No
Ashanti	Female	Nurse	Married/Co-habiting	Tertiary	Non-Islam	No	Yes	Yes	Yes	Yes	In-patient	Yes	Tracheal intubation	Yes	No		No		No		No		No		No		No		No		No		No		No		No		No		No		No		No		No		No
Ashanti	Female	Nurse	Never Married	Tertiary	Non-Islam	No	Yes	Yes	Yes	Yes	In-patient	Yes	Tracheal intubation	Yes	No		Yes	Splash of biological fluid/respiratory secretions in the mucous membrane of mout	No		No		No		No		No		No		No		No		No		No		No		No		No		No		No		No
Ashanti	Female	Others(specify)	Married/Co-habiting	Tertiary	Non-Islam	No	Yes	Yes	Yes	Yes	Others(specify)	Yes	Others(specify)	Yes	No		No		No		No		No		No		No		No		No		No		No		No		No		No		No		No		No		No
Ashanti	Female	Nurse	Never Married	Tertiary	Non-Islam	No	Yes	Yes	Yes	Yes	In-patient	Yes	Others(specify)	Yes	No		No		No		No		No		No		No		No		No		No		No		No		No		No		No		No		No		No
Ashanti	Female	Others(specify)	Never Married	Tertiary	Non-Islam	No	No	No		Don't Know							No		No		No		No		No		No		No		No		No		No		No		No		No		No		No		No		No
Ashanti	Male	Nurse	Never Married	Tertiary	Non-Islam	No	Yes	Yes	No	Yes	Others(specify)	No		No	No		No		No		No		No		No		No		No		No		No		No		No		No		No		No		No		No		No
Ashanti	Female	Others(specify)	Married/Co-habiting	Tertiary	Non-Islam	No	Yes	Yes	No	Yes	Others(specify)	No		No	No		No		No		Yes	3	No		Yes	14	Yes	4	No		No		No		No		No		No		Yes	7	No		No		No		No
Ashanti	Female	Others(specify)	Never Married	Tertiary	Non-Islam	No	No	No		Don't Know							No		No		Yes	5	Yes	5	No		No		Yes	4	No		No		Yes	4	No		No		Yes	5	No		No		No		No
Ashanti	Male	Nurse	Married/Co-habiting	Tertiary	Non-Islam	No	No	No		Don't Know							No		No		No		No		No		No		No		No		No		No		No		No		No		No		No		No		No
Ashanti	Male	Others(specify)	Married/Co-habiting	Tertiary	Non-Islam	No	No	No		Don't Know							No		Yes	5	Yes	7	Yes	7	No		Yes	3	No		No		No		Yes	7	Yes	7	No		Yes	141	No		No		No		No
Ashanti	Female	Nurse	Married/Co-habiting	Tertiary	Non-Islam	No	Yes	No		Don't Know							No		No		No		No		No		No		No		No		No		No		No		No		No		No		No		No		No
Ashanti	Male	Cleaner/Orderly	Married/Co-habiting	Tertiary	Non-Islam	No	No	No		Don't Know							No		No		No		No		No		No		No		No		No		No		No		No		No		No		No		No		No
Ashanti	Female	Nurse	Never Married	Tertiary	Non-Islam	No	No	Yes	No	No							No		No		No		No		No		No		No		No		No		No		No		No		No		No		No		No		No
Ashanti	Female	Nurse	Never Married	Tertiary	Non-Islam	No	Yes	No		Don't Know							No		No		No		No		No		No		No		No		No		No		No		No		No		No		No		No		No
Ashanti	Male	Cleaner/Orderly	Never Married	Secondary	Non-Islam	No	No	No		Don't Know							No		No		No		No		No		No		No		No		No		No		No		No		No		No		No		No		No
Ashanti	Female	Nurse	Married/Co-habiting	Tertiary	Non-Islam	No	Yes	Yes	Yes	Yes	Others(specify)	No		Yes	No		No		Yes	3	Yes	3	No		No		No		No		No		No		No		No		No		No		No		No		No		No
Ashanti	Male	Cleaner/Orderly	Married/Co-habiting	Secondary	Non-Islam	Yes	No	No		Don't Know							No		No		No		Yes	14	No		Yes	5	No		No		No		No		No		No		No		No		No		No		No
Ashanti	Male	Others(specify)	Married/Co-habiting	Tertiary	Non-Islam	No	Yes	Yes	No	Yes	Others(specify)	No		No	No		No		No		No		No		No		No		No		No		No		No		Yes	4	No		No		No		No		No		No
Ashanti	Female	Nurse	Married/Co-habiting	Tertiary	Non-Islam	No	No	No		Don't Know							No		No		No		No		No		No		No		No		No		No		No		No		No		No		No		No		No
Ashanti	Female	Nurse	Married/Co-habiting	Tertiary	Non-Islam	No	Yes	Yes	Yes	Yes	In-patient	Yes	Others(specify)	Yes	No		No		No		No		No		No		No		No		No		No		No		No		No		No		No		No		No		No
Ashanti	Female	Nurse	Never Married	Tertiary	Islam	No	No	No		Don't Know							No		No		No		Yes	4	No		No		Yes	4	No		No		No		No		No		No		No		No		No		No
Ashanti	Female	Nurse	Married/Co-habiting	Tertiary	Non-Islam	No	Yes	No		Don't Know							No		No		No		No		No		No		No		No		No		No		No		No		No		No		No		No		No
Ashanti	Female	Nurse	Never Married	Tertiary	Islam	No	No	No		Don't Know							No		No		No		No		No		No		No		No		No		No		No		No		No		No		No		No		No
Ashanti	Female	Nurse	Never Married	Tertiary	Non-Islam	No	Yes	No		Don't Know							No		No		No		No		No		No		No		No		No		No		No		No		No		No		No		No		No
Ashanti	Female	Nurse	Married/Co-habiting	Tertiary	Islam	No	No	No		Don't Know							No		No		No		No		No		No		No		No		No		No		No		No		No		No		No		No		No
Ashanti	Female	Nurse	Married/Co-habiting	Tertiary	Non-Islam	No	No	No		Don't Know							No		No		No		No		No		No		No		No		No		No		No		No		No		No		No		No		No
Ashanti	Female	Nurse	Married/Co-habiting	Tertiary	Islam	No	Yes	No		Don't Know							No		Yes	1	Yes	2	Yes	2	No		No		No		No		No		No		No		No		No		No		No		No		No
Ashanti	Female	Nurse	Married/Co-habiting	Tertiary	Non-Islam	No	Yes	No		Don't Know							No		No		No		No		No		No		No		No		No		No		No		No		No		No		No		No		No
Ashanti	Female	Nurse	Married/Co-habiting	Tertiary	Non-Islam	No	Yes	No		Don't Know							No		No		No		No		No		No		No		No		No		No		No		No		No		No		No		No		No
Ashanti	Male	Others(specify)	Married/Co-habiting	Tertiary	Non-Islam	No	Yes	No		Don't Know							No		No		No		No		No		Yes	5	No		No		No		No		No		No		No		No		No		No		No
Ashanti	Female	Others(specify)	Married/Co-habiting	Tertiary	Non-Islam	No	Yes	No		Don't Know							No		No		No		No		No		No		No		No		No		No		No		No		No		No		No		No		No
Ashanti	Female	Others(specify)	Never Married	Tertiary	Non-Islam	No	Yes	No		Don't Know							N/A		No		No		No		No		No		No		No		No		No		No		No		No		No		No		No		No
Ashanti	Male	Doctor	Never Married	Tertiary	Non-Islam	No	Yes	No		Don't Know							N/A		No		No		No		No		No		No		No		No		No		No		No		No		No		No		No		No
Ashanti	Male	Others(specify)	Married/Co-habiting	Tertiary	Non-Islam	No	Yes	No		Don't Know							No		No		No		No		No		No		No		No		No		No		No		No		No		No		No		No		No
Ashanti	Male	Others(specify)	Married/Co-habiting	Tertiary	Non-Islam	No	Yes	No		Don't Know							No		No		No		No		No		No		No		No		No		No		No		No		No		No		No		No		No
Ashanti	Female	Nurse	Married/Co-habiting	Tertiary	Non-Islam	No	Yes	No		Don't Know							No		Yes	3	Yes	2	No		No		No		No		No		No		No		No		No		Yes	5	No		No		No		Yes
Ashanti	Female	Nurse	Married/Co-habiting	Tertiary	Non-Islam	No	Yes	No		Don't Know							No		Yes	4	Yes	4	No		No		No		Yes	3	No		No		No		No		No		No		No		No		No		No
Ashanti	Female	Nurse	Never Married	Tertiary	Non-Islam	No	Yes	No		Don't Know							No		Yes	3	Yes	3	Yes	2	No		Yes	2	Yes	2	No		No		No		No		No		Yes	3	No		No		No		No
Ashanti	Female	Nurse	Never Married	Tertiary	Non-Islam	No	Yes	No		Don't Know							No		No		No		No		No		No		No		No		No		No		No		No		No		No		No		No		No
Ashanti	Female	Nurse	Married/Co-habiting	Tertiary	Non-Islam	No	Yes	No		Don't Know							No		No		No		No		No		No		No		No		No		No		No		No		Yes	5	No		No		No		No
Ashanti	Female	Nurse	Married/Co-habiting	Tertiary	Non-Islam	No	Yes	No		Don't Know							No		No		Yes	2	No		No		No		No		No		No		No		No		No		No		No		No		No		No
Ashanti	Female	Nurse	Married/Co-habiting	Tertiary	Non-Islam	No	Yes	No		Don't Know							No		No		No		No		No		No		No		No		No		No		No		No		Yes	5	Yes	3	No		No		No
Ashanti	Female	Nurse	Never Married	Tertiary	Non-Islam	No	Yes	No		Don't Know							No		No		No		No		No		No		No		No		No		No		No		No		No		No		No		No		No
Ashanti	Female	Nurse	Married/Co-habiting	Tertiary	Non-Islam	No	Yes	No		Don't Know							N/A		No		No		No		No		No		No		No		No		No		No		No		No		No		No		No		No
Ashanti	Female	Nurse	Married/Co-habiting	Tertiary	Non-Islam	No	No	No		Don't Know							N/A		No		No		No		No		No		No		No		No		No		No		No		No		No		No		No		No
Ashanti	Female	Cleaner/Orderly	Never Married	Primary or less	Non-Islam	No	No	No		Don't Know							N/A		No		No		No		No		No		No		No		No		No		No		No		No		No		No		No		No
Ashanti	Female	Nurse	Married/Co-habiting	Tertiary	Non-Islam	No	Yes	No		Don't Know							No		Yes	14	Yes	14	No		No		No		Yes	4	No		No		Yes	5	Yes	3	No		No		No		No		No		No
Ashanti	Male	Others(specify)	Never Married	Secondary	Islam	No	No	No		Don't Know							No		Yes	2	No		Yes	2	No		No		Yes	2	No		No		No		No		No		No		Yes	2	No		No		No
Ashanti	Male	Others(specify)	Never Married	Tertiary	Non-Islam	No	Yes	No		Don't Know							No		Yes	2	Yes	3	Yes	2	No		Yes	1	No		No		No		No		No		No		No		No		No		No		No
Ashanti	Male	Others(specify)	Never Married	Tertiary	Non-Islam	No	Yes	No		Don't Know							No		No		Yes	7	No		No		No		No		No		No		Yes	7	No		No		No		No		No		No		No
Ashanti	Female	Cleaner/Orderly	Never Married	Secondary	Non-Islam	No	Yes	No		Don't Know							N/A		No		No		No		No		No		No		No		No		No		No		No		No		No		No		No		No
Ashanti	Female	Others(specify)	Married/Co-habiting	Tertiary	Non-Islam	No	Yes	No		Don't Know							N/A		No		No		No		No		No		No		No		No		No		No		No		No		No		No		No		No
Ashanti	Female	Others(specify)	Never Married	Tertiary	Non-Islam	No	Yes	No		Don't Know							N/A		No		No		No		No		No		No		No		No		No		No		No		No		No		No		No		No
Ashanti	Female	Others(specify)	Married/Co-habiting	Tertiary	Non-Islam	No	Yes	No		Don't Know							N/A		No		No		No		No		No		No		No		No		No		No		No		No		No		No		No		No
Ashanti	Female	Nurse	Never Married	Tertiary	Non-Islam	No	Yes	No		Don't Know							Yes	Splash of biological fluid/respiratory secretions on non-intact skin	No		No		No		No		No		No		No		No		No		No		No		No		No		No		No		No
Ashanti	Female	Pharmacist	Married/Co-habiting	Tertiary	Non-Islam	No	Yes	No		Don't Know							N/A		No		No		No		No		No		No		No		No		No		No		No		Yes	1	No		No		No		No
Ashanti	Female	Radiographer	Married/Co-habiting	Tertiary	Non-Islam	No	Yes	No		Don't Know							N/A		No		No		No		No		No		No		No		No		No		No		No		No		No		No		No		No
Ashanti	Male	Others(specify)	Never Married	Tertiary	Non-Islam	No	Yes	No		Don't Know							N/A		No		No		No		No		No		No		No		No		No		No		No		No		No		No		No		No
Ashanti	Male	Cleaner/Orderly	Married/Co-habiting	Primary or less	Non-Islam	No	No	No		Don't Know							N/A		No		No		No		No		No		No		No		No		No		No		No		No		No		No		No		No
Ashanti	Male	Radiographer	Married/Co-habiting	Tertiary	Non-Islam	No	Yes	No		Don't Know							No		No		Yes	21	No		No		Yes	10	No		No		No		No		No		No		Yes	21	No		No		No		No
Ashanti	Male	Others(specify)	Married/Co-habiting	Tertiary	Non-Islam	No	Yes	No		Don't Know							No		Yes	7	Yes	3	Yes	14	No		No		No		No		No		No		No		No		Yes	3	Yes	14	No		No		No
Ashanti	Female	Radiographer	Married/Co-habiting	Tertiary	Non-Islam	No	Yes	No		Don't Know							No		No		No		No		No		No		No		No		No		No		No		No		No		No		No		No		No
Ashanti	Female	Nurse	Ever Married	Tertiary	Non-Islam	No	No	No		Don't Know							No		Yes	14	No		Yes	14	No		No		No		No		No		Yes	14	No		No		Yes	14	Yes	14	No		No		No
Ashanti	Male	Others(specify)	Married/Co-habiting	Tertiary	Non-Islam	No	Yes	No		Don't Know							Yes	Splash of biological fluid/respiratory secretions on non-intact skin	Yes	3	No		No		No		No		No		No		No		No		No		No		Yes	3	No		No		No		No
Ashanti	Female	Nurse	Married/Co-habiting	Tertiary	Non-Islam	No	Yes	Yes	No	Yes	In-patient	Yes	Collection of sputum	No	Yes	Home care	Yes	Splash of biological fluid/respiratory secretions in the mucous membrane of mout	No		Yes	5	Yes	3	No		No		No		No		No		Yes	5	No		No		Yes	21	No		No		No		No
Ashanti	Male	Nurse	Never Married	Tertiary	Non-Islam	No	No	No		Don't Know							No		No		No		No		No		No		No		No		No		No		No		No		No		No		No		No		No
Ashanti	Female	Nurse	Never Married	Tertiary	Non-Islam	No	Yes	Yes	No	No							No		No		No		No		No		No		No		No		No		No		No		No		No		No		No		No		No
Ashanti	Female	Nurse	Married/Co-habiting	Tertiary	Non-Islam	No	No	No		Don't Know							No		No		No		No		No		No		No		No		No		No		No		No		No		No		No		No		No
Ashanti	Female	Nurse	Married/Co-habiting	Tertiary	Non-Islam	No	No	No		Don't Know							No		No		No		No		No		No		No		No		No		No		No		No		No		No		No		No		No
Ashanti	Female	Nurse	Never Married	Tertiary	Non-Islam	No	Yes	Yes	No	Yes	Others(specify)	No		Yes	No		Yes	Splash of biological fluid/respiratory secretions in the mucous membrane of mout	No		Yes	7	No		No		No		No		No		No		Yes	3	No		No		No		No		No		No		No
Ashanti	Male	Others(specify)	Never Married	Tertiary	Non-Islam	No	Yes	Yes	Yes	Yes	Outpatient	No		No	Yes	Home care	No		No		No		No		No		No		No		No		No		No		No		No		No		No		No		No		No
Ashanti	Female	Nurse	Married/Co-habiting	Tertiary	Non-Islam	No	Yes	Yes	Yes	Yes	In-patient	Yes	Others(specify)	No	No		No		Yes	7	No		No		No		No		No		No		No		No		No		No		No		No		No		No		No
Ashanti	Female	Nurse	Never Married	Tertiary	Non-Islam	No	No	No		Don't Know							No		No		No		No		No		No		No		No		No		No		No		No		No		No		No		No		No
Ashanti	Female	Nurse	Married/Co-habiting	Tertiary	Non-Islam	No	Yes	No		Don't Know							No		Yes	6	Yes	7	Yes	10	No		No		No		No		No		No		No		No		No		No		No		No		No
Ashanti	Male	Lab scientist/technician/technologist	Never Married	Tertiary	Non-Islam	No	No	Yes	No	No							N/A		No		No		No		No		No		No		No		No		No		No		No		No		No		No		No		No
Ashanti	Male	Cleaner/Orderly	Never Married	Secondary	Non-Islam	No	No	No		Don't Know							No		No		Yes	7	No		No		No		No		No		No		No		No		No		No		No		No		No		No
Ashanti	Male	Others(specify)	Married/Co-habiting	Secondary	Non-Islam	No	Yes	No		Don't Know							Yes	Splash of biological fluid/respiratory secretions on non-intact skin	No		No		Yes	4	No		No		No		No		No		No		No		No		No		Yes	4	No		No		No
Ashanti	Male	Nurse	Never Married	Tertiary	Non-Islam	No	No	No		Don't Know							Yes	Splash of biological fluid/respiratory secretions in the mucous membrane of eyes	No		No		No		No		No		No		No		No		No		No		No		No		No		No		No		No
Ashanti	Male	Others(specify)	Never Married	Tertiary	Non-Islam	No	No	No		Don't Know							No		No		No		No		No		No		No		No		No		No		No		No		No		No		No		No		No
Ashanti	Male	Others(specify)	Married/Co-habiting	Secondary	Non-Islam	No	No	No		Don't Know							No		No		No		No		No		No		No		No		No		No		No		No		No		No		No		No		No
Ashanti	Female	Nurse	Married/Co-habiting	Tertiary	Non-Islam	No	Yes	No		Don't Know							No		No		No		No		No		No		No		No		No		No		No		No		No		No		No		No		No
Ashanti	Female	Nurse	Married/Co-habiting	Tertiary	Non-Islam	No	No	No		Don't Know							No		No		No		No		No		No		No		No		No		No		No		No		No		No		No		No		No
Ashanti	Male	Cleaner/Orderly	Married/Co-habiting	Primary or less	Non-Islam	No	No	No		Don't Know							No		No		Yes	7	Yes	147	No		Yes	7	Yes	14	No		No		No		No		No		No		No		No		No		No
Ashanti	Female	Nurse	Married/Co-habiting	Tertiary	Non-Islam	No	Yes	No		Don't Know							No		No		No		No		No		No		No		No		No		No		No		No		No		No		No		No		No
Ashanti	Female	Nurse	Never Married	Tertiary	Non-Islam	No	No	No		Don't Know							No		No		No		No		No		No		No		No		No		No		No		No		No		No		No		No		No
Ashanti	Male	Nurse	Never Married	Tertiary	Non-Islam	No	Yes	No		Don't Know							No		No		No		No		No		No		No		No		No		No		No		No		No		No		No		No		No
Ashanti	Female	Nurse	Never Married	Tertiary	Non-Islam	No	No	No		Don't Know							No		No		Yes	7	Yes	7	No		No		Yes	30	No		No		No		No		Yes	7	No		No		No		No		No
Ashanti	Male	Others(specify)	Married/Co-habiting	Tertiary	Non-Islam	No	No	No		Don't Know							No		No		No		No		No		No		No		No		No		No		No		No		No		No		No		No		No
Ashanti	Male	Doctor	Married/Co-habiting	Tertiary	Non-Islam	No	No	No		Don't Know							No		No		No		No		No		No		No		No		No		No		No		No		No		No		No		No		No
Ashanti	Female	Nurse	Never Married	Tertiary	Non-Islam	No	Yes	No		Don't Know							No		No		No		No		No		No		No		No		No		No		No		No		No		No		No		No		No
Ashanti	Female	Nurse	Never Married	Tertiary	Non-Islam	No	No	No		Don't Know							No		No		No		No		No		No		No		No		No		No		No		No		No		No		No		No		No
Ashanti	Female	Nurse	Married/Co-habiting	Tertiary	Non-Islam	No	Yes	Yes	No	No							No		No		No		No		No		No		No		No		No		No		No		No		No		No		No		No		No
Ashanti	Male	Others(specify)	Married/Co-habiting	Tertiary	Non-Islam	No	Yes	No		Don't Know							No		No		No		No		No		No		No		No		No		No		No		No		No		No		No		No		No
Ashanti	Male	Others(specify)	Married/Co-habiting	Tertiary	Non-Islam	No	No	No		Don't Know							No		No		No		No		No		No		No		No		No		No		No		No		No		No		No		No		No
Ashanti	Female	Others(specify)	Married/Co-habiting	Tertiary	Non-Islam	No	No	No		Don't Know							Yes	Splash of biological fluid/respiratory secretions in the mucous membrane of eyes	No		Yes	7	No		No		No		No		No		No		Yes	14	No		No		No		No		No		No		No
Ashanti	Female	Doctor	Never Married	Tertiary	Non-Islam	No	No	No		Don't Know							No		No		No		Yes	14	No		No		No		No		No		No		No		No		No		No		No		No		No
Ashanti	Female	Others(specify)	Never Married	Tertiary	Non-Islam	No	Yes	No		Don't Know							No		No		No		No		No		No		No		No		No		No		No		No		No		No		No		No		No
Ashanti	Male	Nurse	Never Married	Tertiary	Non-Islam	No	No	No		Don't Know							No		No		No		No		No		No		No		No		No		No		No		No		No		No		No		No		No
Ashanti	Male	Nurse	Never Married	Tertiary	Non-Islam	No	Yes	No		Don't Know							No		No		No		No		No		No		No		No		No		No		No		No		No		No		No		No		No
Ashanti	Female	Nurse	Married/Co-habiting	Tertiary	Non-Islam	No	No	No		Don't Know							No		No		No		No		No		No		No		No		No		No		No		No		No		No		No		No		No
Ashanti	Male	Others(specify)	Married/Co-habiting	Tertiary	Non-Islam	No	No	Yes	Yes	Yes	Others(specify)	No		No	No		No		No		Yes	14	No		No		No		No		No		No		No		No		No		No		No		No		No		No
Ashanti	Male	Others(specify)	Married/Co-habiting	Tertiary	Non-Islam	No	No	No		Don't Know							No		No		No		No		No		No		No		No		No		No		No		No		No		No		No		No		No
Ashanti	Female	Nurse	Never Married	Tertiary	Non-Islam	No	Yes	No		Don't Know							No		No		No		No		No		No		No		No		No		No		No		No		No		No		No		No		No
Ashanti	Female	Nurse	Married/Co-habiting	Tertiary	Non-Islam	No	No	No		Don't Know							No		No		No		No		No		No		No		No		No		No		No		No		No		No		No		No		No
Ashanti	Male	Nurse	Married/Co-habiting	Tertiary	Non-Islam	No	Yes	Yes	No	No							No		Yes	2	No		Yes	1	No		No		No		No		No		No		No		No		No		No		No		No		No
Ashanti	Female	Nurse	Married/Co-habiting	Tertiary	Non-Islam	No	Yes	No		Don't Know							No		No		No		No		No		No		No		No		No		No		No		No		No		No		No		No		No
Ashanti	Female	Nurse	Married/Co-habiting	Tertiary	Non-Islam	No	No	No		Don't Know							No		No		No		No		No		No		No		No		No		No		No		No		No		No		No		No		No
Ashanti	Male	Nurse	Never Married	Tertiary	Non-Islam	No	Yes	No		Don't Know							No		No		No		No		No		No		No		No		No		No		No		No		No		No		No		No		No
Ashanti	Male	Nurse	Never Married	Tertiary	Non-Islam	No	No	No		Don't Know							No		No		No		No		No		No		No		No		No		No		No		No		No		No		No		No		No
Ashanti	Male	Nurse	Never Married	Tertiary	Non-Islam	No	Yes	Yes	No	No							No		No		Yes	5	No		No		No		No		No		No		No		No		No		No		No		No		No		No
Ashanti	Female	Nurse	Never Married	Tertiary	Non-Islam	No	Yes	Yes	Yes	Yes	In-patient	Yes	Others(specify)	Yes	No		No		No		No		No		No		No		No		No		No		No		No		No		No		No		No		No		No
Ashanti	Female	Nurse	Married/Co-habiting	Tertiary	Non-Islam	No	Yes	Yes	No	No							No		No		No		No		No		No		No		No		No		No		No		No		No		No		No		No		No
Ashanti	Female	Nurse	Married/Co-habiting	Tertiary	Non-Islam	No	Yes	No		Don't Know							No		No		No		No		No		No		No		No		No		No		No		No		Yes	2	No		No		No		No
Ashanti	Male	Nurse	Never Married	Tertiary	Non-Islam	No	Yes	No		Don't Know							No		No		No		Yes	4	No		No		No		No		No		No		No		No		No		No		No		No		No
Ashanti	Male	Nurse	Never Married	Tertiary	Non-Islam	No	No	No		Don't Know							No		No		No		No		No		Yes	3	No		No		No		No		No		No		No		No		No		No		No
Ashanti	Female	Others(specify)	Never Married	Tertiary	Non-Islam	No	Yes	Yes	No	Yes	Others(specify)	No		Yes	Yes	Others(specify)	No		No		No		No		No		No		No		No		No		No		No		No		No		No		No		No		No
Ashanti	Female	Others(specify)	Married/Co-habiting	Tertiary	Non-Islam	No	Yes	Yes	No	Yes	In-patient	Yes	Collection of sputum	No	Yes	Others(specify)	No		Yes	3	Yes	14	No		No		No		Yes	7	No		No		No		Yes	14	Yes	3	Yes	7	No		No		No		Yes
Ashanti	Male	Others(specify)	Married/Co-habiting	Tertiary	Non-Islam	No	Yes	Yes	No	Yes	Others(specify)	No		Yes	No		No		No		No		No		No		No		No		No		No		No		No		No		No		No		No		No		No
Ashanti	Female	Nurse	Married/Co-habiting	Tertiary	Non-Islam	No	Yes	Yes	No	Yes	In-patient	No		Yes	No		No		Yes	2	Yes	2	No		No		No		No		No		No		No		No		No		Yes	3	No		No		No		No
Ashanti	Male	Nurse	Married/Co-habiting	Tertiary	Non-Islam	No	Yes	Yes	Yes	Yes	Outpatient	Yes	Collection of sputum	No	No		Yes	Splash of biological fluid/respiratory secretions in the mucous membrane of mout	No		Yes	14	No		No		Yes	4	Yes	4	No		No		No		No		Yes	2	No		No		No		No		No
Ashanti	Male	Others(specify)	Married/Co-habiting	Primary or less	Non-Islam	No	No	No		Don't Know							No		Yes	7	Yes	7	Yes	7	No		No		Yes	7	No		No		No		No		No		No		No		No		No		No
Ashanti	Female	Nurse	Married/Co-habiting	Tertiary	Non-Islam	No	Yes	Yes	Yes	Yes	In-patient	Yes	Others(specify)	Yes	No		No		No		No		No		No		No		No		No		No		No		No		No		No		No		No		No		No
Ashanti	Male	Nurse	Never Married	Tertiary	Non-Islam	No	Yes	Yes	No	Yes	Outpatient	Yes	Collection of sputum	Yes	Yes	Another health care facility (public or private)	No		No		Yes	3	No		No		No		Yes	2	No		No		No		No		No		No		No		No		No		No
Ashanti	Male	Nurse	Never Married	Tertiary	Non-Islam	No	Yes	No		Don't Know							No		No		No		No		No		No		No		No		No		No		No		No		No		No		No		No		No
Ashanti	Male	Nurse	Never Married	Tertiary	Non-Islam	No	Yes	No		Don't Know							No		Yes	1	No		No		No		No		Yes	7	No		Yes	4	No		No		Yes	1	Yes	14	No		No		No		No
Ashanti	Female	Nurse	Never Married	Tertiary	Non-Islam	No	Yes	Yes	Yes	Yes	ICU	Yes	Others(specify)	Yes	No		Yes	Splash of biological fluid/respiratory secretions in the mucous membrane of mout	No		No		No		No		No		No		No		No		No		No		No		No		No		No		No		No
Ashanti	Female	Nurse	Never Married	Tertiary	Non-Islam	No	Yes	Yes	Yes	Yes	ICU	Yes	Collection of sputum	Yes	No		No		Yes	5	Yes	12	No		No		No		Yes	7	Yes	3	No		No		Yes	10	Yes	5	Yes	21	Yes	2	No		No		No
Ashanti	Male	Nurse	Never Married	Tertiary	Non-Islam	No	Yes	Yes	Yes	Yes	In-patient	Yes	Nebulizing	Yes	No		Yes	Splash of biological fluid/respiratory secretions in the mucous membrane of mout	No		Yes	10	Yes	14	No		Yes	3	No		Yes	3	No		Yes	2	No		No		Yes	7	Yes	3	No		No		No
Ashanti	Female	Others(specify)	Married/Co-habiting	Secondary	Non-Islam	No	No	No		Don't Know							No		No		No		No		No		No		No		No		No		No		No		No		No		No		No		No		No
Ashanti	Male	Others(specify)	Married/Co-habiting	Tertiary	Non-Islam	No	Yes	No		Don't Know							No		Yes	3	Yes	5	Yes	3	No		Yes	4	Yes	5	No		No		Yes	2	No		No		No		No		No		No		No
Ashanti	Female	Others(specify)	Ever Married	Tertiary	Non-Islam	No	Yes	Yes	Yes	No							No		No		No		No		No		No		No		No		No		No		No		No		No		No		No		No		No
Ashanti	Female	Nurse	Married/Co-habiting	Tertiary	Non-Islam	No	Yes	Yes	No	No							No		No		Yes	3	No		No		No		No		No		No		Yes	5	No		Yes	5	No		No		No		No		No
Ashanti	Female	Nurse	Never Married	Tertiary	Non-Islam	No	Yes	No		Don't Know							No		No		Yes	7	Yes	4	No		No		No		No		No		No		No		No		Yes	4	No		No		No		No
Ashanti	Male	Nurse	Never Married	Tertiary	Non-Islam	No	No	No		Don't Know							No		No		No		No		No		No		No		No		No		No		No		No		No		No		No		No		No
Ashanti	Male	Nurse	Never Married	Tertiary	Non-Islam	No	No	No		Don't Know							No		No		No		No		No		No		No		No		No		No		No		No		No		No		No		No		No
Ashanti	Male	Nurse	Never Married	Tertiary	Non-Islam	No	Yes	No		Don't Know							No		No		No		No		No		No		No		No		No		No		No		No		No		No		No		No		No
Ashanti	Female	Nurse	Married/Co-habiting	Tertiary	Non-Islam	No	Yes	Yes	Yes	Yes	In-patient	Yes	Open airway suctioning	Yes	No		No		No		No		No		No		No		No		No		No		No		No		No		No		No		No		No		No
Ashanti	Female	Nurse	Married/Co-habiting	Tertiary	Non-Islam	No	Yes	Yes	Yes	Yes	Procedure room/ aerosol generating procedure/ testing	Yes	Collection of sputum	No	No		No		No		No		No		No		No		No		No		No		No		No		No		No		No		No		No		No
Ashanti	Male	Doctor	Married/Co-habiting	Tertiary	Non-Islam	No	Yes	Yes	Yes	Yes	Procedure room/ aerosol generating procedure/ testing	Yes	Others(specify)	Yes	No		No		No		Yes	3	No		No		No		No		No		No		No		No		Yes	5	No		No		No		No		No
Ashanti	Female	Nurse	Married/Co-habiting	Tertiary	Non-Islam	No	No	No		Don't Know							No		No		No		No		No		No		No		No		No		No		No		No		No		No		No		No		No
Ashanti	Female	Nurse	Ever Married	Tertiary	Non-Islam	No	Yes	Yes	Yes	Yes	Others(specify)	No		Yes	No		No		No		Yes	5	No		No		No		No		No		No		No		No		No		No		No		No		No		No
Ashanti	Male	Nurse	Never Married	Tertiary	Non-Islam	No	Yes	No		Don't Know							No		No		No		No		No		No		No		No		No		No		No		No		No		No		No		No		No
Ashanti	Female	Nurse	Married/Co-habiting	Tertiary	Non-Islam	No	Yes	No		Don't Know							No		No		No		No		No		No		Yes	10	No		No		No		No		Yes	14	Yes	5	No		No		No		No
Ashanti	Male	Nurse	Married/Co-habiting	Tertiary	Non-Islam	No	Yes	No		Don't Know							No		No		No		No		No		No		No		No		No		No		No		No		No		No		No		No		No
Ashanti	Female	Others(specify)	Married/Co-habiting	Tertiary	Non-Islam	No	Yes	Yes	Yes	Yes	In-patient	Yes	Others(specify)	Yes	No		No		Yes	4	Yes	3	No		No		No		No		No		No		No		No		No		Yes	3	No		No		No		No
Ashanti	Female	Others(specify)	Married/Co-habiting	Tertiary	Non-Islam	No	Yes	Yes	Yes	Yes	In-patient	No		Yes	No		No		Yes	5	No		No		No		No		No		No		No		No		Yes	3	No		Yes	7	No		No		No		No
Ashanti	Female	Others(specify)	Never Married	Tertiary	Non-Islam	No	Yes	Yes	No	Yes	Others(specify)	No		No	No		No		No		No		No		No		No		No		No		No		No		No		No		No		No		No		No		No
Ashanti	Female	Nurse	Married/Co-habiting	Tertiary	Non-Islam	No	No	No		Don't Know							No		No		Yes	3	No		No		No		No		No		No		Yes	7	Yes	90	No		No		No		No		No		No
Ashanti	Female	Nurse	Married/Co-habiting	Tertiary	Non-Islam	No	Yes	No		Don't Know							Yes	Splash of biological fluid/respiratory secretions in the mucous membrane of mout	No		Yes	7	Yes	7	No		No		No		No		No		Yes	7	Yes	7	Yes	7	Yes	7	No		No		No		No
Ashanti	Male	Nurse	Never Married	Tertiary	Non-Islam	No	Yes	No		Don't Know							No		No		No		No		No		No		No		No		No		No		No		No		No		No		No		No		No
Ashanti	Male	Nurse	Married/Co-habiting	Tertiary	Non-Islam	No	Yes	No		Don't Know							No		No		No		No		No		No		No		No		No		No		No		No		No		No		No		No		No
Ashanti	Male	Nurse	Never Married	Tertiary	Non-Islam	No	No	No		Don't Know							No		No		No		No		No		No		No		No		No		No		No		No		No		No		No		No		No
Ashanti	Female	Doctor	Married/Co-habiting	Tertiary	Non-Islam	No	Yes	Yes	Yes	Yes	In-patient	Yes	Nebulizing	Yes	No		No		Yes	3	Yes	3	No		No		No		No		No		No		No		No		No		No		No		No		No		No
Ashanti	Male	Nurse	Never Married	Tertiary	Non-Islam	No	Yes	Yes	No	Yes	Outpatient	No		No	No		No		No		No		No		No		No		No		No		No		No		No		No		No		No		No		No		No
Ashanti	Female	Nurse	Married/Co-habiting	Tertiary	Non-Islam	No	Yes	Yes	No	Yes	Others(specify)	No		No	No		No		Yes	6	Yes	14	No		No		No		Yes	7	Yes	5	No		No		No		No		Yes	14	No		No		No		No
Ashanti	Female	Nurse	Married/Co-habiting	Tertiary	Non-Islam	No	Yes	Yes	No	Yes	Others(specify)	No		No	No		No		Yes	3	No		No		No		No		No		No		No		No		No		No		Yes	2	Yes	1	No		Yes	1	No
Ashanti	Male	Others(specify)	Married/Co-habiting	Tertiary	Non-Islam	No	Yes	No		Don't Know							No		No		No		No		No		No		No		No		No		No		No		No		No		No		No		No		No
Ashanti	Male	Others(specify)	Married/Co-habiting	Tertiary	Non-Islam	No	No	Yes	No	No							No		No		No		No		No		No		No		No		No		No		No		No		No		No		No		No		No
Ashanti	Female	Nurse	Married/Co-habiting	Tertiary	Non-Islam	No	No	No		Don't Know							No		No		Yes	7	Yes	14	No		No		No		No		No		No		Yes	3	Yes	3	No		No		No		No		No
Ashanti	Female	Others(specify)	Married/Co-habiting	Tertiary	Non-Islam	No	Yes	No		Don't Know							No		No		Yes	7	No		No		No		No		No		No		No		No		Yes	4	No		No		No		No		No
Ashanti	Female	Others(specify)	Married/Co-habiting	Tertiary	Non-Islam	No	No	No		Don't Know							No		No		No		No		No		No		No		No		No		No		No		No		No		No		No		No		No
Ashanti	Female	Nurse	Never Married	Tertiary	Non-Islam	No	No	No		Don't Know							No		Yes	3	Yes	14	No		No		No		Yes	4	No		No		Yes	21	No		Yes	14	Yes	5	No		No		No		No
Ashanti	Female	Nurse	Never Married	Tertiary	Non-Islam	No	No	No		Don't Know							No		No		No		No		No		No		No		No		No		No		No		No		No		No		No		No		No
Ashanti	Female	Nurse	Never Married	Tertiary	Non-Islam	No	No	No		Don't Know							No		No		No		No		No		No		No		No		No		No		No		No		No		No		No		No		No
Ashanti	Female	Nurse	Married/Co-habiting	Tertiary	Non-Islam	No	Yes	No		Don't Know							No		No		No		Yes	7	No		No		No		No		No		Yes	3	No		No		No		Yes	7	No		No		No
Ashanti	Female	Nurse	Never Married	Tertiary	Non-Islam	No	Yes	Yes	Yes	Yes	In-patient	No		Yes	No		No		No		No		No		No		No		No		No		No		No		No		No		No		No		No		No		No
Ashanti	Female	Nurse	Married/Co-habiting	Tertiary	Non-Islam	No	Yes	Yes	No	Yes	Outpatient	No		No	No		No		No		No		No		No		No		No		No		No		No		No		No		No		No		No		No		No
Ashanti	Male	Nurse	Married/Co-habiting	Tertiary	Non-Islam	No	Yes	Yes	No	No							No		No		Yes	5	No		No		Yes	3	No		No		No		No		No		Yes	3	Yes	5	No		No		No		No
Ashanti	Female	Nurse	Never Married	Tertiary	Non-Islam	No	Yes	Yes	Yes	Yes	Outpatient	Yes	Collection of sputum	Yes	No		No		No		No		No		No		No		No		No		No		No		No		No		No		No		No		No		No
Ashanti	Male	Nurse	Married/Co-habiting	Tertiary	Non-Islam	No	Yes	Yes	Yes	Yes	Outpatient	Yes	Collection of sputum	Yes	No		No		No		Yes	5	Yes	3	No		No		No		No		No		Yes	4	No		No		No		No		No		No		No
Ashanti	Male	Nurse	Married/Co-habiting	Tertiary	Non-Islam	No	Yes	No		Don't Know							No		No		No		No		No		No		No		No		No		No		No		No		No		No		No		No		No
Ashanti	Male	Nurse	Never Married	Tertiary	Non-Islam	No	Yes	No		Don't Know							No		No		No		No		No		No		No		No		No		No		No		No		No		No		No		No		No
Ashanti	Female	Nurse	Married/Co-habiting	Tertiary	Non-Islam	No	Yes	No		Don't Know							No		No		No		No		No		No		No		No		No		No		No		No		No		No		No		No		No
Ashanti	Female	Nurse	Married/Co-habiting	Tertiary	Non-Islam	No	Yes	Yes	No	No							No		Yes	3	Yes	2	Yes	3	No		No		No		No		No		No		No		No		No		No		No		No		No
Ashanti	Female	Nurse	Married/Co-habiting	Tertiary	Non-Islam	No	Yes	Yes	No	Yes	Others(specify)	No		No	No		No		No		No		No		No		No		No		No		No		No		No		No		No		No		No		No		No
Ashanti	Female	Pharmacist	Married/Co-habiting	Tertiary	Non-Islam	No	No	No		Don't Know							No		No		Yes	3	No		No		No		No		No		No		No		Yes	4	Yes	4	No		No		No		No		No
Ashanti	Female	Pharmacist	Married/Co-habiting	Tertiary	Non-Islam	No	No	No		Don't Know							No		No		Yes	3	No		No		No		No		No		No		Yes	4	No		No		No		No		No		No		No
Ashanti	Male	Pharmacist	Married/Co-habiting	Tertiary	Non-Islam	No	Yes	No		Don't Know							No		No		No		No		No		No		No		No		No		No		No		No		No		No		No		No		No
Ashanti	Male	Pharmacist	Married/Co-habiting	Tertiary	Non-Islam	No	No	No		Don't Know							No		No		No		No		No		No		No		No		No		No		No		No		No		No		No		No		No
Ashanti	Female	Others(specify)	Never Married	Tertiary	Non-Islam	No	No	No		Don't Know							No		No		No		No		No		No		No		No		No		No		No		No		No		No		No		No		No
Ashanti	Male	Others(specify)	Never Married	Tertiary	Non-Islam	No	No	No		Don't Know							No		No		Yes	7	No		No		No		No		No		No		No		No		Yes	5	Yes	5	No		No		No		No
Ashanti	Male	Others(specify)	Married/Co-habiting	Primary or less	Islam	No	No	Yes	No	No							No		No		No		No		No		No		No		No		No		No		No		No		No		No		No		No		No
Ashanti	Male	Nurse	Married/Co-habiting	Tertiary	Islam	No	Yes	No		Don't Know							No		No		No		No		No		No		No		No		No		No		No		No		No		No		No		No		No
Ashanti	Male	Nurse	Never Married	Tertiary	Islam	No	No	No		Don't Know							No		No		No		No		No		No		No		No		No		No		No		No		No		No		No		No		No
Ashanti	Female	Others(specify)	Married/Co-habiting	Tertiary	Non-Islam	No	Yes	Yes	Yes	Yes	Procedure room/ aerosol generating procedure/ testing	Yes	Cardiopulmonary resuscitation	Yes	No		No		No		Yes	14	No		No		No		No		No		No		No		No		No		No		No		No		No		No
Ashanti	Male	Paramedic/transport	Married/Co-habiting	Secondary	Non-Islam	No	Yes	Yes	No	No							No		No		No		No		No		No		No		No		No		No		No		No		No		No		No		No		No
Ashanti	Male	Others(specify)	Never Married	Tertiary	Non-Islam	No	Yes	Yes	No	No							No		No		No		Yes	3	No		No		No		No		No		No		No		No		No		No		No		No		No
Ashanti	Male	Others(specify)	Never Married	Tertiary	Non-Islam	No	Yes	No		Don't Know							No		No		No		Yes	5	No		No		No		No		No		No		No		No		No		No		No		No		No
Ashanti	Male	Others(specify)	Never Married	Tertiary	Non-Islam	No	No	No		Don't Know							No		Yes	30	Yes	30	No		No		No		No		No		No		No		No		Yes	14	Yes	30	Yes	30	No		No		No
Ashanti	Male	Others(specify)	Never Married	Tertiary	Non-Islam	No	Yes	No		Don't Know							No		No		No		No		No		No		No		No		No		No		No		No		No		No		No		No		No
Ashanti	Male	Others(specify)	Married/Co-habiting	Tertiary	Non-Islam	No	Yes	No		Don't Know							No		No		No		No		No		No		No		No		No		No		No		No		No		No		No		No		No
Ashanti	Male	Nurse	Married/Co-habiting	Tertiary	Non-Islam	No	Yes	Yes	No	No							No		Yes	4	Yes	14	No		No		Yes	3	Yes	3	No		No		No		No		No		Yes	14	No		No		No		No
Ashanti	Male	Nurse	Never Married	Tertiary	Non-Islam	No	No	No		Don't Know							No		No		No		No		No		No		No		No		No		No		No		No		No		No		No		No		No
Ashanti	Female	Nurse	Never Married	Tertiary	Non-Islam	No	No	No		Don't Know							No		No		Yes	12	No		No		No		No		No		No		No		No		No		No		No		No		No		No
Ashanti	Female	Nurse	Never Married	Tertiary	Non-Islam	No	Yes	Yes	No	Yes	Procedure room/ aerosol generating procedure/ testing	No		No	No		No		No		No		No		No		No		No		No		No		No		No		No		No		No		No		No		No
Ashanti	Male	Others(specify)	Married/Co-habiting	Tertiary	Non-Islam	No	No	No		Don't Know							No		No		No		No		No		No		No		No		No		No		No		No		No		No		No		No		No
Ashanti	Male	Nurse	Never Married	Tertiary	Non-Islam	No	Yes	Yes	Yes	Yes	In-patient	Yes	Others(specify)	Yes	No		Yes	Splash of biological fluid/respiratory secretions on non-intact skin	No		No		No		No		No		No		No		No		No		No		No		No		No		No		No		No
Ashanti	Male	Nurse	Never Married	Tertiary	Non-Islam	No	Yes	Yes	Yes	Yes	In-patient	Yes	Others(specify)	Yes	No		Yes	Splash of biological fluid/respiratory secretions on non-intact skin	No		No		Yes	1	No		No		No		No		No		No		No		No		No		No		No		No		No
Ashanti	Female	Nurse	Never Married	Tertiary	Non-Islam	No	Yes	No		Don't Know							No		No		Yes	2	No		No		No		No		No		No		No		No		No		No		No		No		No		No
Ashanti	Female	Nurse	Married/Co-habiting	Tertiary	Non-Islam	No	Yes	No		Don't Know							No		No		No		No		No		No		No		No		No		No		No		No		No		No		No		No		No
Ashanti	Female	Nurse	Never Married	Tertiary	Non-Islam	No	No	No		Don't Know							No		No		No		No		No		No		No		No		No		No		No		No		No		No		No		No		No
Ashanti	Female	Nurse	Married/Co-habiting	Tertiary	Non-Islam	No	Yes	Yes	Yes	Yes	In-patient	Yes	Others(specify)	Yes	No		No		No		Yes	3	Yes	2	No		No		No		No		No		No		No		No		Yes	4	No		No		No		No
Ashanti	Female	Nurse	Married/Co-habiting	Tertiary	Non-Islam	No	Yes	Yes	Yes	Yes	In-patient	Yes	Collection of sputum	Yes	No		Yes	Splash of biological fluid/respiratory secretions on non-intact skin	No		Yes	2	No		No		No		No		No		No		No		No		No		No		No		No		No		No
Ashanti	Female	Nurse	Married/Co-habiting	Tertiary	Non-Islam	No	Yes	No		Don't Know							No		No		No		No		No		No		No		No		No		No		No		No		No		No		No		No		No
Ashanti	Female	Nurse	Never Married	Tertiary	Non-Islam	No	Yes	Yes	No	No							No		No		No		No		No		No		No		No		No		No		No		No		No		No		No		No		No
Ashanti	Female	Nurse	Never Married	Tertiary	Islam	No	Yes	Yes	Yes	Yes	In-patient	Yes	Others(specify)	Yes	No		No		Yes	3	Yes	3	Yes	2	No		No		Yes	1	No		No		No		Yes	1	No		Yes	3	No		No		No		No
Ashanti	Male	Lab scientist/technician/technologist	Married/Co-habiting	Tertiary	Non-Islam	No	No	No		Don't Know							No		No		No		No		No		No		No		No		No		No		No		No		No		No		No		No		No
Ashanti	Male	Cleaner/Orderly	Married/Co-habiting	Tertiary	Non-Islam	No	No	No		Don't Know							No		No		No		No		No		No		No		No		No		No		No		No		No		No		No		No		No
Ashanti	Male	Nurse	Never Married	Tertiary	Non-Islam	No	No	No		Don't Know							No		No		No		No		No		No		No		No		No		No		No		No		No		No		No		No		No
Ashanti	Male	Nurse	Never Married	Tertiary	Non-Islam	No	Yes	No		Don't Know							No		No		No		No		No		No		No		No		No		No		No		No		No		No		No		No		No
Ashanti	Female	Nurse	Never Married	Tertiary	Non-Islam	No	Yes	Yes	Yes	Yes	In-patient	No		Yes	No		No		No		No		No		No		No		No		No		No		No		No		No		No		No		No		No		No
Ashanti	Female	Others(specify)	Married/Co-habiting	Tertiary	Non-Islam	No	Yes	Yes	Yes	Yes	In-patient	Yes	Others(specify)	Yes	No		No		No		No		No		No		No		No		No		No		No		No		No		No		No		No		No		No
Ashanti	Female	Doctor	Married/Co-habiting	Tertiary	Non-Islam	No	Yes	Yes	Yes	Yes	In-patient	Yes	Others(specify)	Yes	No		Yes	Splash of biological fluid/respiratory secretions on non-intact skin	No		No		No		No		No		No		No		No		No		No		No		No		Yes	3	No		No		No
Ashanti	Female	Others(specify)	Never Married	Tertiary	Non-Islam	No	No	No		Don't Know							No		No		No		No		No		No		No		No		No		No		No		No		No		No		No		No		No
Ashanti	Female	Nurse	Never Married	Tertiary	Non-Islam	No	Yes	Yes	Yes	Yes	Procedure room/ aerosol generating procedure/ testing	Yes	Collection of sputum	Yes	Yes	Others(specify)	No		No		No		No		No		No		No		No		No		No		No		No		No		No		No		No		No
Ashanti	Female	Others(specify)	Never Married	Tertiary	Non-Islam	No	Yes	Yes	No	Yes	In-patient	No		No	No		No		No		No		Yes	1	No		No		No		No		No		No		No		No		No		No		No		No		No
Ashanti	Female	Others(specify)	Married/Co-habiting	Tertiary	Non-Islam	No	No	No		Don't Know							No		No		No		Yes	5	No		No		No		No		No		No		No		No		No		No		No		No		No
Ashanti	Female	Nurse	Never Married	Tertiary	Non-Islam	No	No	No		Don't Know							No		No		No		No		No		No		No		No		No		No		No		No		No		No		No		No		No
Ashanti	Male	Nurse	Never Married	Tertiary	Non-Islam	No	Yes	No		Don't Know							No		No		No		No		No		No		No		No		No		No		No		No		No		No		No		No		No
Ashanti	Female	Others(specify)	Married/Co-habiting	Tertiary	Non-Islam	No	No	No		Don't Know							No		No		No		No		No		No		No		No		No		No		No		No		No		No		No		No		No
Ashanti	Female	Others(specify)	Married/Co-habiting	Tertiary	Non-Islam	Yes	No	No		Don't Know							No		Yes	5	Yes	8	Yes	5	No		Yes	7	Yes	10	No		No		No		Yes	14	Yes	14	Yes	14	Yes	10	No		No		No
Ashanti	Female	Nurse	Never Married	Tertiary	Non-Islam	No	No	No		Don't Know							No		No		No		No		No		No		No		No		No		No		No		No		No		No		No		No		No
Ashanti	Male	Cleaner/Orderly	Married/Co-habiting	Secondary	Non-Islam	No	No	No		Don't Know							No		No		No		No		No		No		No		No		No		No		No		No		No		No		No		No		No
Ashanti	Female	Nurse	Never Married	Secondary	Non-Islam	No	No	No		Don't Know							No		No		No		No		No		No		No		No		No		No		No		No		No		No		No		No		No
Ashanti	Female	Cleaner/Orderly	Married/Co-habiting	Primary or less	Non-Islam	No	No	No		Don't Know							No		No		No		No		No		No		No		No		No		No		No		No		No		No		No		No		No
Ashanti	Male	Nurse	Married/Co-habiting	Tertiary	Non-Islam	No	Yes	Yes	Yes	Yes	In-patient	Yes	Others(specify)	Yes	No		Yes	Splash of biological fluid/respiratory secretions on non-intact skin	No		No		No		No		No		No		No		No		No		No		No		No		No		No		No		No
Ashanti	Male	Others(specify)	Never Married	Tertiary	Non-Islam	No	No	No		Don't Know							No		No		No		No		No		No		No		No		No		No		No		No		No		No		No		No		No
Ashanti	Male	Nurse	Married/Co-habiting	Tertiary	Non-Islam	No	Yes	No		Don't Know							No		No		No		No		No		No		No		No		No		No		No		No		No		No		No		No		No
Ashanti	Female	Nurse	Never Married	Tertiary	Non-Islam	No	No	No		Don't Know							No		No		No		No		No		No		No		No		No		No		No		No		No		No		No		No		No
Ashanti	Female	Doctor	Never Married	Tertiary	Non-Islam	No	No	No		Don't Know							No		No		No		No		No		No		No		No		No		No		No		No		No		No		No		No		No
Ashanti	Female	Nurse	Never Married	Tertiary	Non-Islam	No	Yes	Yes	No	Yes	In-patient	No		No	No		No		No		No		No		No		No		No		No		No		No		No		No		No		No		No		No		No
Ashanti	Male	Nurse	Never Married	Tertiary	Non-Islam	No	Yes	No		Don't Know							No		No		No		No		No		No		No		No		No		No		No		No		No		No		No		No		No
Ashanti	Female	Others(specify)	Never Married	Tertiary	Non-Islam	No	Yes	No		Don't Know							No		No		No		No		No		No		No		No		No		No		No		No		No		No		No		No		No
Ashanti	Female	Nurse	Never Married	Tertiary	Non-Islam	No	Yes	No		Don't Know							No		No		Yes	4	No		No		No		No		No		No		No		No		No		Yes	3	No		No		No		No
Ashanti	Female	Nurse	Never Married	Tertiary	Non-Islam	No	Yes	No		Don't Know							No		No		No		No		No		No		No		No		No		No		No		No		No		No		No		No		No
Ashanti	Female	Nurse	Married/Co-habiting	Tertiary	Non-Islam	No	Yes	No		Don't Know							No		Yes	7	Yes	5	Yes	14	No		No		No		No		No		No		No		No		No		No		No		No		No
Ashanti	Female	Others(specify)	Married/Co-habiting	Tertiary	Non-Islam	No	Yes	No		Don't Know							No		No		No		No		No		No		No		No		No		No		No		No		No		No		No		No		No
Ashanti	Female	Others(specify)	Never Married	Tertiary	Non-Islam	No	Yes	No		Don't Know							No		No		Yes	14	No		No		Yes	14	No		No		No		No		No		No		No		Yes	3	No		No		No
Ashanti	Male	Others(specify)	Married/Co-habiting	Tertiary	Non-Islam	No	Yes	No		Don't Know							No		No		No		No		No		No		No		No		No		No		No		No		No		No		No		No		No
Ashanti	Male	Others(specify)	Never Married	Tertiary	Non-Islam	No	No	No		Don't Know							No		No		No		No		No		No		No		No		No		No		No		No		No		No		No		No		No
Ashanti	Female	Others(specify)	Married/Co-habiting	Tertiary	Non-Islam	No	Yes	No		Don't Know							No		No		No		No		No		No		No		No		No		No		No		No		Yes	1	No		No		No		No
Ashanti	Female	Others(specify)	Never Married	Tertiary	Non-Islam	No	No	No		Don't Know							No		No		No		No		No		No		No		No		No		No		No		No		No		No		No		No		No
Ashanti	Female	Nurse	Married/Co-habiting	Tertiary	Non-Islam	No	Yes	No		Don't Know							No		No		No		No		No		No		No		No		No		No		No		No		Yes	7	No		No		No		No
Ashanti	Male	Others(specify)	Married/Co-habiting	Tertiary	Non-Islam	No	Yes	No		Don't Know							No		No		No		No		No		No		No		No		No		No		No		No		No		No		No		No		No
Ashanti	Female	Nurse	Married/Co-habiting	Tertiary	Non-Islam	No	Yes	No		Don't Know							No		No		No		No		No		No		No		No		No		No		No		No		No		No		No		No		No
Ashanti	Female	Others(specify)	Never Married	Tertiary	Non-Islam	No	Yes	No		Don't Know							No		No		No		No		No		No		No		No		No		No		No		No		No		No		No		No		No
Ashanti	Male	Others(specify)	Married/Co-habiting	Tertiary	Non-Islam	No	Yes	No		Don't Know							No		No		No		Yes	3	No		No		No		No		No		No		No		No		No		Yes	2	No		No		No
Ashanti	Male	Others(specify)	Married/Co-habiting	Tertiary	Islam	No	Yes	No		Don't Know							No		Yes	5	No		No		No		No		No		No		No		No		No		No		No		Yes	4	No		No		Yes
Ashanti	Female	Nurse	Married/Co-habiting	Tertiary	Non-Islam	No	Yes	No		Don't Know							No		Yes	3	No		Yes	3	No		No		No		No		No		No		No		No		No		No		No		No		No
Ashanti	Female	Others(specify)	Never Married	Tertiary	Non-Islam	No	No	No		Don't Know							No		No		No		No		No		No		No		No		No		No		No		No		No		No		No		No		No
Ashanti	Male	Nurse	Never Married	Tertiary	Non-Islam	No	No	No		Don't Know							No		No		No		No		No		No		No		No		No		No		No		No		No		No		No		No		No
Ashanti	Female	Cleaner/Orderly	Never Married	Primary or less	Non-Islam	No	No	No		Don't Know							No		No		No		No		No		No		No		No		No		No		No		No		No		No		No		No		No
Ashanti	Male	Nurse	Never Married	Tertiary	Non-Islam	No	Yes	No		Don't Know							No		No		No		No		No		No		No		No		No		No		No		No		No		No		No		No		No
Ashanti	Female	Nurse	Married/Co-habiting	Tertiary	Non-Islam	No	Yes	No		Don't Know							No		Yes	2	Yes	14	No		No		No		No		No		No		No		No		No		Yes	14	Yes	14	No		No		No
Ashanti	Female	Nurse	Married/Co-habiting	Tertiary	Non-Islam	No	Yes	No		Don't Know							N/A		No		No		No		No		No		No		No		No		No		No		No		No		No		No		No		No
Ashanti	Female	Doctor	Married/Co-habiting	Tertiary	Non-Islam	No	Yes	Yes	Yes	Yes	Others(specify)	Yes	Collection of sputum	Yes	Yes	Others(specify)	No		Yes	7	No		No		No		No		Yes	7	No		No		No		No		No		No		No		No		No		No
Ashanti	Male	Others(specify)	Married/Co-habiting	Tertiary	Islam	No	Yes	No		Don't Know							No		No		No		No		No		No		No		No		No		No		No		No		No		No		No		No		No
Ashanti	Female	Nurse	Never Married	Tertiary	Non-Islam	No	Yes	No		Don't Know							No		No		No		No		No		No		No		No		No		No		No		No		No		No		No		No		No
Ashanti	Female	Others(specify)	Married/Co-habiting	Tertiary	Non-Islam	No	Yes	No		Don't Know							No		No		No		No		No		No		No		No		No		No		No		No		No		No		No		No		No
Ashanti	Female	Others(specify)	Married/Co-habiting	Tertiary	Non-Islam	No	Yes	No		Don't Know							No		No		No		No		No		No		Yes	8	No		No		No		No		No		No		No		No		No		No
Ashanti	Female	Nurse	Married/Co-habiting	Tertiary	Non-Islam	No	Yes	No		Don't Know							No		No		Yes	10	No		No		Yes	10	No		No		No		No		No		No		Yes	10	No		No		No		No
Ashanti	Female	Nurse	Married/Co-habiting	Primary or less	Non-Islam	No	Yes	No		Don't Know							No		No		No		No		No		No		No		No		No		No		No		No		Yes	3	No		No		No		No
Ashanti	Female	Nurse	Married/Co-habiting	Tertiary	Non-Islam	No	Yes	No		Don't Know							No		No		No		Yes	2	No		No		No		No		No		No		No		No		Yes	2	No		No		No		No
Ashanti	Female	Nurse	Married/Co-habiting	Tertiary	Non-Islam	No	Yes	No		Don't Know							No		No		No		No		No		No		No		No		No		No		No		No		Yes	3	No		No		No		No
Ashanti	Female	Nurse	Never Married	Tertiary	Non-Islam	No	Yes	No		Don't Know							No		No		No		No		No		No		No		No		No		No		No		No		Yes	4	No		No		No		No
Ashanti	Female	Nurse	Never Married	Tertiary	Non-Islam	No	Yes	No		Don't Know							Yes	Splash of biological fluid/respiratory secretions in the mucous membrane of mout	No		No		No		No		No		No		No		No		No		No		No		No		No		No		No		No
Ashanti	Female	Nurse	Married/Co-habiting	Tertiary	Non-Islam	No	No	No		Don't Know							No		No		No		No		No		No		No		No		No		No		No		No		No		No		No		No		No
Ashanti	Female	Nurse	Married/Co-habiting	Tertiary	Non-Islam	No	Yes	No		Don't Know							No		Yes	6	Yes	7	No		No		No		No		No		No		No		No		No		No		No		No		No		No
Ashanti	Male	Nurse	Never Married	Tertiary	Non-Islam	No	Yes	No		Don't Know							No		Yes	5	Yes	5	No		No		Yes	4	Yes	7	No		No		No		No		No		No		No		No		No		No
Ashanti	Male	Others(specify)	Married/Co-habiting	Secondary	Non-Islam	No	Yes	No		Don't Know							No		No		No		No		No		No		No		No		No		No		No		No		No		No		No		No		No
Ashanti	Female	Cleaner/Orderly	Never Married	Tertiary	Non-Islam	No	Yes	No		Don't Know							No		No		Yes	2	No		No		No		No		No		No		No		No		No		No		No		No		No		No
Ashanti	Male	Cleaner/Orderly	Married/Co-habiting	Primary or less	Non-Islam	No	No	No		Don't Know							No		No		No		No		No		No		No		No		No		No		No		No		No		No		No		No		No
Ashanti	Male	Nurse	Never Married	Tertiary	Non-Islam	No	No	No		Don't Know							No		Yes	5	Yes	5	No		No		Yes	1	Yes	4	No		No		No		No		No		No		No		No		No		No
Ashanti	Female	Nurse	Never Married	Tertiary	Non-Islam	No	Yes	No		Don't Know							No		No		No		No		No		No		No		No		No		No		No		No		No		No		No		No		No
Ashanti	Female	Others(specify)	Married/Co-habiting	Tertiary	Non-Islam	No	No	No		Don't Know							No		No		Yes	3	Yes	1	No		Yes	7	Yes	5	No		No		No		No		No		No		No		No		No		No
Ashanti	Female	Others(specify)	Never Married	Tertiary	Non-Islam	No	Yes	No		Don't Know							No		Yes	7	Yes	7	No		No		No		No		No		No		No		No		No		Yes	7	No		No		No		No
Ashanti	Male	Nurse	Married/Co-habiting	Tertiary	Non-Islam	No	No	No		Don't Know							No		No		No		No		No		No		No		No		No		No		No		No		No		No		No		No		No
Ashanti	Female	Nurse	Married/Co-habiting	Tertiary	Non-Islam	No	Yes	No		Don't Know							No		No		No		No		No		No		No		No		No		No		No		No		No		No		No		No		No
Ashanti	Female	Nurse	Married/Co-habiting	Tertiary	Non-Islam	No	No	No		Don't Know							No		No		No		No		No		No		No		No		No		No		No		No		No		No		No		No		No
Ashanti	Female	Nurse	Married/Co-habiting	Tertiary	Non-Islam	No	Yes	No		Don't Know							No		Yes	2	No		No		No		No		No		No		No		No		No		No		No		No		No		No		No
Ashanti	Male	Nurse	Never Married	Tertiary	Non-Islam	No	No	No		Don't Know							No		Yes	5	No		No		No		Yes	3	No		No		No		No		No		No		No		No		No		No		No
Ashanti	Female	Nurse	Never Married	Tertiary	Non-Islam	No	Yes	No		Don't Know							No		No		No		No		No		No		No		No		No		No		No		No		No		No		No		No		No
Ashanti	Female	Nurse	Never Married	Tertiary	Non-Islam	No	Yes	No		Don't Know							No		No		No		No		No		No		No		No		No		No		No		No		No		No		No		No		No
Ashanti	Female	Nurse	Never Married	Tertiary	Non-Islam	No	Yes	No		Don't Know							No		No		Yes	8	Yes	8	No		No		No		No		No		No		Yes	14	No		Yes	7	No		No		No		No
Ashanti	Male	Nurse	Never Married	Tertiary	Non-Islam	No	No	No		Don't Know							No		No		No		No		No		No		No		No		No		No		No		No		No		No		No		No		No
Ashanti	Male	Nurse	Never Married	Secondary	Non-Islam	No	No	No		Don't Know							No		No		No		No		No		No		No		No		No		No		No		No		No		No		No		No		No
Ashanti	Female	Others(specify)	Married/Co-habiting	Tertiary	Non-Islam	No	Yes	No		Don't Know							No		No		No		No		No		No		No		No		No		No		No		No		No		No		No		No		No
Ashanti	Female	Others(specify)	Married/Co-habiting	Tertiary	Non-Islam	No	Yes	No		Don't Know							No		No		No		No		No		No		No		No		No		No		No		No		No		No		No		No		No
Ashanti	Female	Others(specify)	Never Married	Tertiary	Non-Islam	No	No	Yes	No	No							No		No		No		No		No		No		No		No		No		No		No		No		No		No		No		No		No
Ashanti	Female	Others(specify)	Never Married	Tertiary	Non-Islam	No	No	No		Don't Know							No		No		Yes	1	No		No		No		No		No		No		No		No		No		Yes	1	No		No		No		No
Ashanti	Male	Lab scientist/technician/technologist	Married/Co-habiting	Tertiary	Non-Islam	No	Yes	No		Don't Know							No		No		No		No		No		No		No		No		No		No		No		No		No		No		No		No		No
Ashanti	Female	Lab scientist/technician/technologist	Never Married	Tertiary	Non-Islam	No	Yes	No		Don't Know							No		Yes	1	Yes	1	No		No		Yes	1	No		No		No		No		No		Yes	14	No		No		No		No		No
Ashanti	Male	Lab scientist/technician/technologist	Married/Co-habiting	Tertiary	Non-Islam	No	Yes	No		Don't Know							No		No		Yes	7	No		No		Yes	7	No		No		No		No		No		No		No		No		No		No		No
Ashanti	Male	Lab scientist/technician/technologist	Married/Co-habiting	Tertiary	Non-Islam	No	Yes	No		Don't Know							No		Yes	18	Yes	18	No		No		Yes	18	Yes	7	No		No		No		No		No		No		No		No		No		No
Ashanti	Female	Nurse	Never Married	Tertiary	Non-Islam	No	No	No		Don't Know							No		No		No		No		No		No		No		No		No		No		No		No		No		No		No		No		No
Ashanti	Female	Nurse	Married/Co-habiting	Tertiary	Non-Islam	No	Yes	No		Don't Know							No		No		No		No		No		No		No		No		No		No		No		No		No		No		No		No		No
Ashanti	Female	Nurse	Married/Co-habiting	Tertiary	Non-Islam	No	Yes	No		Don't Know							No		No		No		No		No		No		No		No		No		No		No		No		No		No		No		No		No
Ashanti	Female	Nurse	Never Married	Tertiary	Non-Islam	No	Yes	No		Don't Know							No		No		Yes	4	No		No		No		No		No		No		No		No		No		No		No		No		No		No
Ashanti	Female	Others(specify)	Married/Co-habiting	Tertiary	Non-Islam	No	Yes	No		Don't Know							No		No		Yes	1	No		No		No		No		No		No		No		No		No		No		No		No		No		No
Ashanti	Female	Others(specify)	Never Married	Tertiary	Non-Islam	No	Yes	No		Don't Know							No		Yes	3	No		No		No		No		Yes	3	No		No		Yes	7	No		No		Yes	3	No		No		No		No
Ashanti	Male	Others(specify)	Never Married	Tertiary	Non-Islam	No	No	No		Don't Know							Yes	Splash of biological fluid/respiratory secretions on non-intact skin	No		No		No		No		No		No		No		No		No		No		No		No		No		No		No		No
Ashanti	Female	Others(specify)	Married/Co-habiting	Tertiary	Non-Islam	No	Yes	No		Don't Know							No		Yes	6	Yes	6	Yes	7	No		Yes	7	No		No		No		No		No		No		Yes	6	No		No		No		No
Ashanti	Female	Others(specify)	Never Married	Tertiary	Non-Islam	No	Yes	No		Don't Know							No		No		No		No		No		No		No		No		No		No		No		No		No		No		No		No		No
Ashanti	Female	Others(specify)	Never Married	Tertiary	Non-Islam	No	No	No		Don't Know							No		No		No		No		No		No		No		No		No		No		No		No		No		No		No		No		No
Ashanti	Female	Others(specify)	Married/Co-habiting	Tertiary	Islam	No	No	No		Don't Know							No		No		No		No		No		No		No		No		No		No		No		No		No		No		No		No		No
Ashanti	Female	Others(specify)	Married/Co-habiting	Tertiary	Non-Islam	No	Yes	No		Don't Know							No		No		No		No		No		No		No		No		No		No		No		No		No		No		No		No		No
Ashanti	Male	Others(specify)	Married/Co-habiting	Tertiary	Non-Islam	No	No	No		Don't Know							No		No		Yes	1	No		No		Yes	14	No		No		No		No		No		No		No		No		No		No		No
Ashanti	Female	Doctor	Married/Co-habiting	Tertiary	Non-Islam	No	Yes	No		Don't Know							No		No		No		No		No		No		No		No		No		No		No		No		No		No		No		No		No
Ashanti	Male	Others(specify)	Married/Co-habiting	Secondary	Non-Islam	No	Yes	No		Don't Know							No		No		No		No		No		No		No		No		No		No		No		No		No		No		No		No		No
Ashanti	Male	Others(specify)	Married/Co-habiting	Secondary	Non-Islam	No	Yes	No		Don't Know							No		No		No		No		No		No		No		No		No		No		No		No		No		No		No		No		No
Ashanti	Female	Nurse	Never Married	Tertiary	Non-Islam	No	Yes	No		Don't Know							No		No		No		No		No		No		No		No		No		No		No		No		No		No		No		No		No
Ashanti	Female	Others(specify)	Never Married	Tertiary	Non-Islam	No	No	No		Don't Know							No		No		No		No		No		No		No		No		No		No		No		No		No		No		No		No		No
Ashanti	Male	Doctor	Married/Co-habiting	Tertiary	Non-Islam	No	Yes	No		Don't Know							Yes	Splash of biological fluid/respiratory secretions in the mucous membrane of mout	No		No		No		No		No		No		No		No		No		No		No		No		No		No		No		No
Ashanti	Female	Others(specify)	Married/Co-habiting	Secondary	Non-Islam	No	Yes	No		Don't Know							No		No		No		No		No		No		No		No		No		No		No		No		No		No		No		No		No
Ashanti	Male	Nurse	Never Married	Tertiary	Non-Islam	No	No	No		Don't Know							No		No		No		No		No		No		No		No		No		No		No		No		No		No		No		No		No
Ashanti	Female	Nurse	Never Married	Tertiary	Non-Islam	No	No	No		Don't Know							No		No		No		No		No		No		No		No		No		No		No		No		No		No		No		No		No
Ashanti	Female	Nurse	Never Married	Tertiary	Non-Islam	No	No	No		Don't Know							No		No		No		No		No		No		No		No		No		No		No		No		No		No		No		No		No
Ashanti	Female	Nurse	Never Married	Tertiary	Non-Islam	No	No	No		Don't Know							No		No		No		No		No		No		No		No		No		No		No		No		No		No		No		No		No
Ashanti	Female	Nurse	Never Married	Tertiary	Non-Islam	No	Yes	No		Don't Know							No		Yes	5	Yes	7	Yes	7	No		No		No		No		No		No		No		No		No		No		No		No		No
Ashanti	Female	Pharmacist	Married/Co-habiting	Tertiary	Non-Islam	No	Yes	No		Don't Know							No		No		No		No		No		No		No		No		No		No		No		No		No		No		No		No		No
Ashanti	Female	Others(specify)	Married/Co-habiting	Tertiary	Non-Islam	No	No	No		Don't Know							No		No		No		No		No		No		No		No		No		No		No		No		No		No		No		No		No
Ashanti	Male	Pharmacist	Never Married	Tertiary	Non-Islam	No	Yes	No		Don't Know							No		No		No		No		No		Yes	7	No		No		No		Yes	4	Yes	4	No		No		No		No		No		No
Ashanti	Male	Pharmacist	Never Married	Tertiary	Non-Islam	No	Yes	No		Don't Know							No		No		No		No		No		No		No		No		No		No		No		No		No		No		No		No		No
Ashanti	Male	Pharmacist	Married/Co-habiting	Tertiary	Non-Islam	No	No	No		Don't Know							N/A		No		No		No		No		No		No		No		No		No		No		No		No		No		No		No		No
Ashanti	Female	Others(specify)	Never Married	Tertiary	Non-Islam	No	No	No		Don't Know							No		No		Yes	7	Yes	14	No		No		Yes	5	No		No		Yes	21	No		No		No		No		No		No		No
Ashanti	Male	Others(specify)	Married/Co-habiting	Tertiary	Islam	No	Yes	No		Don't Know							No		Yes	7	No		No		No		No		Yes	21	No		No		No		No		Yes	4	No		No		No		No		No
Ashanti	Male	Others(specify)	Never Married	Tertiary	Non-Islam	No	No	No		Don't Know							No		No		No		No		No		No		No		No		No		No		No		No		No		No		No		No		No
Ashanti	Female	Nurse	Never Married	Tertiary	Non-Islam	No	Yes	No		Don't Know							No		No		No		No		No		No		No		No		No		No		No		No		No		No		No		No		No
Ashanti	Female	Nurse	Never Married	Tertiary	Non-Islam	No	Yes	No		Don't Know							No		No		No		No		No		No		No		No		No		No		No		No		No		No		No		No		No
Ashanti	Female	Nurse	Never Married	Tertiary	Non-Islam	No	Yes	No		Don't Know							No		No		No		No		No		No		No		No		No		No		No		No		No		No		No		No		No
Ashanti	Male	Nurse	Married/Co-habiting	Tertiary	Non-Islam	No	No	No		Don't Know							No		No		No		No		No		No		No		No		No		No		No		No		No		No		No		No		No
Ashanti	Female	Others(specify)	Married/Co-habiting	Tertiary	Islam	No	No	No		Don't Know							No		No		Yes	3	No		No		No		Yes	8	No		No		No		No		No		No		No		No		No		No
Ashanti	Female	Others(specify)	Married/Co-habiting	Tertiary	Non-Islam	No	Yes	No		Don't Know							No		No		No		No		No		No		No		No		No		No		No		No		No		No		No		No		No
Ashanti	Female	Others(specify)	Married/Co-habiting	Tertiary	Non-Islam	No	Yes	No		Don't Know							No		No		No		No		No		No		No		No		No		No		No		No		No		No		No		No		No
Ashanti	Male	Others(specify)	Never Married	Tertiary	Non-Islam	No	No	No		Don't Know							No		No		No		No		No		No		No		No		No		No		No		No		No		No		No		No		No
Ashanti	Male	Nurse	Married/Co-habiting	Tertiary	Non-Islam	No	Yes	No		Don't Know							No		Yes	3	Yes	3	No		No		No		No		No		No		No		No		No		No		No		No		No		No
Ashanti	Male	Others(specify)	Never Married	Tertiary	Non-Islam	No	Yes	No		Don't Know							No		No		No		No		No		No		Yes	2	No		No		No		No		No		Yes	4	No		No		No		No
Ashanti	Male	Cleaner/Orderly	Married/Co-habiting	Tertiary	Non-Islam	No	No	No		Don't Know							No		No		No		No		No		No		Yes	6	No		No		No		No		No		No		No		No		No		No
Ashanti	Female	Nurse	Married/Co-habiting	Tertiary	Non-Islam	No	Yes	No		Don't Know							No		No		No		No		No		No		No		No		No		No		No		No		No		No		No		No		No
Ashanti	Male	Others(specify)	Never Married	Tertiary	Non-Islam	No	Yes	No		Don't Know							No		Yes	16	Yes	16	Yes	16	No		Yes	6	Yes	30	No		No		Yes	2	No		Yes	3	No		No		No		No		No
Ashanti	Female	Others(specify)	Never Married	Tertiary	Non-Islam	No	Yes	No		Don't Know							No		No		No		No		No		No		No		No		No		No		No		No		No		No		No		No		No
Ashanti	Female	Others(specify)	Never Married	Tertiary	Non-Islam	No	Yes	No		Don't Know							No		Yes	7	Yes	14	Yes	3	No		Yes	15	Yes	14	No		No		No		No		No		Yes	7	No		No		No		No
Ashanti	Male	Others(specify)	Never Married	Tertiary	Non-Islam	No	Yes	No		Don't Know							No		No		No		No		No		No		No		No		No		No		No		No		No		No		No		No		No
Ashanti	Female	Others(specify)	Married/Co-habiting	Tertiary	Non-Islam	No	Yes	No		Don't Know							No		Yes	3	Yes	7	No		No		No		No		No		No		No		No		No		No		No		No		No		No
Ashanti	Female	Nurse	Never Married	Tertiary	Non-Islam	No	No	No		Don't Know							No		No		No		Yes	7	No		No		No		No		No		No		No		No		No		No		No		No		No
Ashanti	Male	Nurse	Never Married	Tertiary	Non-Islam	No	No	No		Don't Know							No		No		Yes	2	Yes	3	No		No		Yes	7	No		No		No		Yes	2	No		Yes	3	Yes	3	No		No		No
Ashanti	Male	Nurse	Never Married	Tertiary	Non-Islam	No	Yes	No		Don't Know							No		No		No		No		No		No		No		No		No		No		No		No		No		No		No		No		No
Ashanti	Male	Others(specify)	Married/Co-habiting	Tertiary	Non-Islam	No	Yes	No		Don't Know							No		Yes	2	Yes	2	No		No		No		No		No		No		No		No		No		Yes	3	No		No		No		Yes
Ashanti	Female	Cleaner/Orderly	Married/Co-habiting	Tertiary	Non-Islam	No	Yes	No		Don't Know							No		No		No		No		No		Yes	14	No		No		No		No		No		No		Yes	14	No		No		No		No
Ashanti	Female	Nurse	Married/Co-habiting	Tertiary	Non-Islam	No	Yes	No		Don't Know							No		No		No		No		No		No		No		No		No		No		No		No		No		No		No		No		No
Ashanti	Female	Nurse	Never Married	Tertiary	Non-Islam	No	No	No		Don't Know							No		No		No		No		No		No		No		No		No		No		No		No		No		No		No		No		No
Ashanti	Female	Nurse	Never Married	Tertiary	Non-Islam	No	No	No		Don't Know							No		No		No		No		No		No		No		No		No		No		No		No		No		No		No		No		No
Ashanti	Female	Cleaner/Orderly	Never Married	Primary or less	Non-Islam	No	No	No		Don't Know							No		No		No		No		No		No		No		No		No		No		No		No		No		No		No		No		No
Ashanti	Male	Paramedic/transport	Married/Co-habiting	Tertiary	Non-Islam	No	Yes	No		Don't Know							No		No		No		No		No		No		No		No		No		No		No		No		No		No		No		No		No
Ashanti	Female	Nurse	Never Married	Tertiary	Non-Islam	No	Yes	No		Don't Know							No		No		No		No		No		Yes	4	No		No		No		No		No		No		Yes	2	No		No		No		No
Ashanti	Male	Nurse	Never Married	Tertiary	Non-Islam	No	Yes	No		Don't Know							No		Yes	10	Yes	10	No		No		Yes	7	Yes	5	No		No		Yes	7	No		No		No		No		No		No		No
Ashanti	Male	Nurse	Never Married	Tertiary	Non-Islam	No	No	No		Don't Know							No		No		No		No		No		No		No		No		No		No		No		No		No		No		No		No		No
Ashanti	Female	Nurse	Never Married	Tertiary	Non-Islam	No	Yes	No		Don't Know							No		No		No		No		No		No		No		No		No		No		No		No		No		No		No		No		No
Ashanti	Female	Nurse	Married/Co-habiting	Tertiary	Non-Islam	No	Yes	No		Don't Know							No		No		No		No		No		No		No		No		No		No		No		No		No		No		No		No		No
Ashanti	Female	Doctor	Married/Co-habiting	Tertiary	Non-Islam	No	Yes	No		Don't Know							No		No		No		No		No		No		No		No		No		Yes	3	No		No		No		No		No		No		No
Ashanti	Male	Nurse	Never Married	Tertiary	Islam	No	No	No		Don't Know							No		No		No		No		No		No		No		No		No		No		No		No		No		No		No		No		No
Ashanti	Male	Nurse	Never Married	Tertiary	Non-Islam	No	Yes	Yes	Yes	Yes	Others(specify)	Yes	Others(specify)	Yes	No		No		No		Yes	4	No		No		Yes	3	No		No		No		No		No		No		No		No		No		No		No
Ashanti	Female	Nurse	Married/Co-habiting	Tertiary	Non-Islam	No	No	No		Don't Know							No		No		No		No		No		No		No		No		No		No		No		Yes	3	Yes	5	No		No		No		Yes
Ashanti	Female	Nurse	Never Married	Tertiary	Non-Islam	No	Yes	No		Don't Know							No		No		No		Yes	3	No		No		No		No		No		No		No		No		No		No		No		No		No
Ashanti	Male	Nurse	Married/Co-habiting	Tertiary	Non-Islam	No	Yes	No		Don't Know							No		No		No		No		No		No		No		No		No		No		No		No		No		No		No		No		No
Ashanti	Female	Nurse	Never Married	Tertiary	Non-Islam	No	No	No		Don't Know							No		Yes	3	Yes	3	Yes	5	No		Yes	4	No		No		No		No		No		No		No		No		No		No		No
Ashanti	Male	Doctor	Never Married	Tertiary	Non-Islam	No	No	No		Don't Know							No		No		No		No		No		No		No		No		No		No		No		No		No		No		No		No		No
Ashanti	Male	Nurse	Never Married	Tertiary	Non-Islam	No	Yes	No		Don't Know							No		No		No		No		No		No		No		No		No		No		No		No		No		No		No		No		No
Ashanti	Male	Nurse	Married/Co-habiting	Tertiary	Non-Islam	No	Yes	No		Don't Know							No		No		No		No		No		No		No		No		No		No		No		No		Yes	3	No		No		No		No
Ashanti	Male	Nurse	Married/Co-habiting	Tertiary	Non-Islam	No	Yes	Yes	Yes	Yes	In-patient	Yes	Collection of sputum	Yes	No		No		No		No		No		No		No		No		No		No		No		No		Yes	3	Yes	3	No		No		No		No
Ashanti	Male	Nurse	Married/Co-habiting	Tertiary	Non-Islam	No	No	No		Don't Know							No		No		No		No		No		No		No		No		No		No		No		No		No		No		No		No		No
Ashanti	Female	Nurse	Married/Co-habiting	Tertiary	Non-Islam	No	Yes	Yes	Yes	Yes	Procedure room/ aerosol generating procedure/ testing	Yes	Nebulizing	No	No		No		No		No		No		No		Yes	5	No		No		No		No		No		No		No		No		No		No		No
Ashanti	Female	Nurse	Never Married	Tertiary	Non-Islam	No	Yes	Yes	No	No							No		No		No		No		No		No		No		No		No		Yes	4	Yes	3	No		Yes	3	No		No		No		No
Ashanti	Female	Radiographer	Married/Co-habiting	Tertiary	Non-Islam	No	Yes	No		Don't Know							No		No		No		No		No		No		No		No		No		No		No		No		No		No		No		No		No
Ashanti	Male	Lab scientist/technician/technologist	Married/Co-habiting	Tertiary	Non-Islam	No	Yes	Yes	Yes	Yes	Procedure room/ aerosol generating procedure/ testing	Yes	Collection of sputum	No	Yes	Home care	No		No		No		No		No		No		No		No		No		No		No		No		No		No		No		No		No
Ashanti	Female	Nurse	Never Married	Tertiary	Non-Islam	No	No	No		Don't Know							No		No		No		No		No		No		No		No		No		No		No		No		No		No		No		No		No
Ashanti	Female	Doctor	Married/Co-habiting	Tertiary	Non-Islam	No	Yes	Yes	Yes	Yes	Procedure room/ aerosol generating procedure/ testing	Yes	Others(specify)	Yes	No		No		No		Yes	3	Yes	2	No		Yes	3	Yes	3	Yes	5	No		No		No		No		No		No		No		No		No
Ashanti	Male	Nurse	Married/Co-habiting	Tertiary	Non-Islam	No	No	No		Don't Know							No		No		No		No		No		No		No		No		No		No		No		No		No		No		No		No		No
Ashanti	Female	Doctor	Married/Co-habiting	Tertiary	Non-Islam	No	No	No		Don't Know							No		No		Yes	3	Yes	5	No		No		No		No		No		Yes	3	No		Yes	4	Yes	4	No		No		No		Yes
Ashanti	Female	Nurse	Married/Co-habiting	Tertiary	Non-Islam	No	Yes	No		Don't Know							No		No		No		No		No		No		No		No		No		No		No		No		No		No		No		No		No
Ashanti	Male	Nurse	Married/Co-habiting	Tertiary	Islam	No	Yes	Yes	Yes	Yes	Outpatient	Yes	Others(specify)	No	No		No		No		Yes	3	Yes	4	No		No		No		No		No		No		No		No		Yes	5	No		No		No		No
Ashanti	Female	Nurse	Never Married	Tertiary	Non-Islam	No	Yes	Yes	Yes	Yes	Outpatient	Yes	Others(specify)	No	No		No		No		No		No		No		No		No		No		No		No		No		No		No		No		No		No		No
Ashanti	Female	Nurse	Married/Co-habiting	Tertiary	Non-Islam	No	Yes	No		Don't Know							No		No		No		Yes	4	No		No		No		No		No		No		No		No		No		No		No		No		No
Ashanti	Female	Nurse	Never Married	Tertiary	Islam	No	Yes	No		Don't Know							No		No		No		No		No		No		No		No		No		No		No		No		No		No		No		No		No
Ashanti	Female	Nurse	Married/Co-habiting	Tertiary	Non-Islam	No	Yes	No		Don't Know							No		No		No		No		No		No		No		Yes	3	No		Yes	3	Yes	5	No		No		No		No		No		No
Ashanti	Female	Nurse	Never Married	Tertiary	Non-Islam	No	Yes	Yes	Yes	Yes	Procedure room/ aerosol generating procedure/ testing	Yes	Collection of sputum	Yes	No		No		No		No		No		No		No		No		No		No		No		No		No		No		No		No		No		No
Ashanti	Male	Nurse	Married/Co-habiting	Tertiary	Non-Islam	No	Yes	Yes	Yes	Yes	Procedure room/ aerosol generating procedure/ testing	Yes	Collection of sputum	Yes	No		Yes	Splash of biological fluid/respiratory secretions in the mucous membrane of eyes	No		No		No		No		No		Yes	3	No		No		Yes	5	No		No		No		No		No		No		No
Ashanti	Female	Nurse	Married/Co-habiting	Tertiary	Non-Islam	No	No	No		Don't Know							No		No		No		No		No		No		No		No		No		No		No		No		No		No		No		No		No
Ashanti	Female	Nurse	Never Married	Tertiary	Non-Islam	No	No	No		Don't Know							No		No		No		No		No		No		No		No		No		No		No		No		No		No		No		No		No
Ashanti	Female	Nurse	Married/Co-habiting	Tertiary	Non-Islam	No	No	No		Don't Know							No		No		Yes	3	Yes	4	No		Yes	3	Yes	5	No		No		Yes	4	No		Yes	3	No		No		No		No		No
Ashanti	Female	Nurse	Married/Co-habiting	Tertiary	Non-Islam	No	Yes	No		Don't Know							No		No		No		No		No		No		No		No		No		No		No		No		No		No		No		No		No
Ashanti	Female	Nurse	Married/Co-habiting	Tertiary	Non-Islam	No	Yes	No		Don't Know							No		No		No		No		No		No		No		No		No		No		No		No		No		No		No		No		No
Ashanti	Female	Nurse	Married/Co-habiting	Tertiary	Non-Islam	No	Yes	Yes	Yes	Yes	Procedure room/ aerosol generating procedure/ testing	Yes	Collection of sputum	No	No		No		No		No		No		No		No		No		No		No		No		No		No		No		No		No		No		No
Ashanti	Female	Nurse	Married/Co-habiting	Tertiary	Non-Islam	No	Yes	Yes	No	No							No		No		Yes	3	No		No		No		No		No		No		No		No		No		Yes	5	No		No		No		No
Ashanti	Female	Doctor	Never Married	Tertiary	Non-Islam	No	Yes	Yes	Yes	Yes	Outpatient	No		No	No		No		No		Yes	3	Yes	2	No		No		No		No		No		No		No		No		No		No		No		No		No
Ashanti	Male	Nurse	Never Married	Tertiary	Non-Islam	No	No	No		Don't Know							No		No		No		No		No		No		No		No		No		No		No		No		No		No		No		No		No
Ashanti	Male	Cleaner/Orderly	Married/Co-habiting	Primary or less	Non-Islam	No	No	No		Don't Know							No		No		No		No		No		No		No		No		No		No		No		No		No		No		No		No		No
Ashanti	Female	Nurse	Married/Co-habiting	Tertiary	Non-Islam	No	Yes	Yes	Yes	Yes	Procedure room/ aerosol generating procedure/ testing	No		No	No		No		No		No		No		No		No		No		No		No		No		No		Yes	3	Yes	5	No		No		No		Yes
Ashanti	Female	Nurse	Married/Co-habiting	Tertiary	Non-Islam	No	Yes	No		Don't Know							No		No		No		No		No		No		No		No		No		No		No		No		No		No		No		No		No
Ashanti	Female	Nurse	Never Married	Tertiary	Non-Islam	No	Yes	No		Don't Know							No		No		Yes	4	No		No		Yes	3	Yes	3	Yes	3	No		No		No		No		No		No		No		No		No
Ashanti	Female	Nurse	Married/Co-habiting	Tertiary	Non-Islam	No	Yes	No		Don't Know							No		No		No		No		No		No		No		No		No		No		No		No		No		No		No		No		No
Ashanti	Female	Nurse	Never Married	Tertiary	Non-Islam	No	Yes	No		Don't Know							No		No		No		No		No		No		No		No		No		No		No		No		No		No		No		No		No
Ashanti	Female	Nurse	Married/Co-habiting	Tertiary	Non-Islam	No	No	Yes	No	No							No		No		Yes	3	No		No		Yes	2	No		No		No		No		No		No		No		No		No		No		No
Ashanti	Female	Nurse	Never Married	Tertiary	Non-Islam	No	Yes	Yes	No	No							No		No		Yes	3	Yes	4	No		No		No		No		No		No		No		Yes	3	No		No		No		No		No
Ashanti	Female	Doctor	Married/Co-habiting	Tertiary	Non-Islam	No	Yes	Yes	Yes	Yes	Others(specify)	Yes	Others(specify)	No	No		No		No		No		No		No		No		No		No		No		No		No		No		No		No		No		No		No
Ashanti	Female	Nurse	Married/Co-habiting	Tertiary	Non-Islam	No	Yes	Yes	No	No							No		No		No		No		No		No		No		No		No		No		No		No		No		No		No		No		No
Ashanti	Female	Nurse	Never Married	Tertiary	Non-Islam	No	Yes	No		Don't Know							No		No		No		No		No		No		No		No		No		No		No		No		No		No		No		No		No
Ashanti	Female	Nurse	Never Married	Tertiary	Non-Islam	No	No	No		Don't Know							No		No		No		No		No		No		No		No		No		No		No		No		No		No		No		No		No
Ashanti	Female	Nurse	Never Married	Tertiary	Islam	No	No	No		Don't Know							No		No		Yes	5	No		No		No		No		No		No		No		No		No		No		No		No		No		No
Ashanti	Male	Nurse	Never Married	Tertiary	Islam	No	Yes	Yes	No	No							No		No		No		No		No		No		No		No		No		No		No		No		Yes	5	No		No		No		No
Ashanti	Female	Nurse	Married/Co-habiting	Tertiary	Non-Islam	No	Yes	No		Don't Know							No		No		No		No		No		No		No		No		No		No		No		No		No		No		No		No		No
Ashanti	Male	Doctor	Never Married	Tertiary	Non-Islam	No	Yes	Yes	Yes	Yes	Others(specify)	No		No	No		No		No		No		No		No		No		No		No		No		No		No		No		No		No		No		No		No
Ashanti	Female	Nurse	Married/Co-habiting	Tertiary	Non-Islam	No	No	No		Don't Know							No		No		No		No		No		No		No		No		No		No		No		No		No		No		No		No		No
Ashanti	Female	Nurse	Never Married	Tertiary	Non-Islam	No	Yes	No		Don't Know							No		No		No		No		No		No		No		No		No		No		No		No		No		No		No		No		No
Ashanti	Male	Nurse	Ever Married	Tertiary	Non-Islam	No	Yes	No		Don't Know							No		No		No		No		No		No		No		No		No		No		No		No		No		No		No		No		No
Ashanti	Male	Cleaner/Orderly	Married/Co-habiting	Tertiary	Islam	No	Yes	Yes	Yes	No							No		No		No		No		No		No		No		No		No		No		No		No		No		No		No		No		No
Ashanti	Female	Others(specify)	Married/Co-habiting	Tertiary	Non-Islam	No	Yes	Yes	Yes	Yes	In-patient	Yes	Others(specify)	Yes	No		No		No		Yes	5	Yes	3	No		No		No		No		No		Yes	3	No		Yes	3	Yes	5	No		No		No		Yes
Ashanti	Male	Nurse	Married/Co-habiting	Tertiary	Non-Islam	No	Yes	Yes	Yes	Yes	In-patient	Yes	Nebulizing	Yes	No		No		No		No		No		No		No		No		No		No		No		No		No		No		No		No		No		No
Ashanti	Male	Nurse	Never Married	Tertiary	Non-Islam	No	Yes	Yes	Yes	Yes	In-patient	Yes	Collection of sputum	Yes	No		No		No		No		No		No		No		No		No		No		No		No		No		No		No		No		No		No
Ashanti	Female	Doctor	Married/Co-habiting	Tertiary	Non-Islam	No	Yes	No		Don't Know							No		No		No		No		No		No		No		No		No		No		No		No		No		No		No		No		No
Ashanti	Female	Doctor	Married/Co-habiting	Tertiary	Non-Islam	No	No	No		Don't Know							No		No		No		No		No		No		No		No		No		No		No		No		No		No		No		No		No
Ashanti	Female	Nurse	Married/Co-habiting	Tertiary	Non-Islam	No	Yes	No		Don't Know							No		No		Yes	3	No		No		Yes	4	Yes	3	Yes	2	No		No		No		No		No		No		No		No		No
Ashanti	Female	Nurse	Married/Co-habiting	Tertiary	Non-Islam	No	No	No		Don't Know							No		No		No		No		No		No		No		No		No		No		No		No		No		No		No		No		No
Ashanti	Male	Others(specify)	Married/Co-habiting	Primary or less	Non-Islam	No	Yes	Yes	No	Yes	Others(specify)	No		No	No		No		No		No		No		No		No		No		No		No		No		No		No		No		No		No		No		No
Ashanti	Male	Others(specify)	Married/Co-habiting	Primary or less	Non-Islam	No	No	No		Don't Know							No		No		No		No		No		No		No		No		No		No		No		No		No		No		No		No		No
Ashanti	Male	Others(specify)	Never Married	Primary or less	Non-Islam	No	No	No		Don't Know							No		No		No		No		No		No		No		No		No		No		No		No		No		No		No		No		No
Ashanti	Male	Doctor	Never Married	Tertiary	Non-Islam	No	Yes	No		Don't Know							No		No		No		No		No		No		Yes	5	No		No		No		No		Yes	3	Yes	3	No		No		No		No
Ashanti	Female	Nurse	Never Married	Tertiary	Non-Islam	No	No	No		Don't Know							No		No		No		No		No		No		No		No		No		No		No		No		No		No		No		No		No
Ashanti	Female	Nurse	Married/Co-habiting	Tertiary	Non-Islam	No	Yes	No		Don't Know							No		Yes	3	Yes	5	Yes	6	No		Yes	5	Yes	3	No		No		No		No		Yes	10	Yes	5	No		No		No		Yes
Ashanti	Female	Nurse	Never Married	Tertiary	Non-Islam	No	Yes	Yes	No	No							No		No		Yes	5	No		No		No		No		No		No		No		No		No		Yes	5	No		No		No		No
Ashanti	Male	Nurse	Married/Co-habiting	Tertiary	Non-Islam	No	Yes	No		Don't Know							No		No		Yes	4	Yes	3	No		No		No		No		No		No		No		No		No		No		No		No		No
Ashanti	Female	Nurse	Never Married	Tertiary	Non-Islam	No	No	No		Don't Know							No		No		Yes	3	No		No		No		No		No		No		Yes	5	No		No		Yes	4	No		No		No		No
Ashanti	Female	Cleaner/Orderly	Never Married	Tertiary	Non-Islam	No	No	No		Don't Know							No		No		No		No		No		No		No		No		No		No		No		No		No		No		No		No		No
Ashanti	Male	Others(specify)	Married/Co-habiting	Primary or less	Non-Islam	No	Yes	No		Don't Know							No		No		No		No		No		No		No		No		No		No		No		No		No		No		No		No		No
Ashanti	Male	Nurse	Married/Co-habiting	Tertiary	Non-Islam	No	No	No		Don't Know							No		No		No		No		No		No		No		No		No		No		No		No		No		No		No		No		No
Ashanti	Female	Doctor	Never Married	Tertiary	Islam	No	No	No		Don't Know							No		No		No		No		No		Yes	3	No		No		No		No		No		No		No		No		No		No		No
Ashanti	Female	Nurse	Married/Co-habiting	Tertiary	Non-Islam	No	Yes	Yes	No	No							No		No		Yes	3	No		No		No		No		No		No		No		No		No		Yes	4	No		No		No		No
Ashanti	Female	Nurse	Never Married	Tertiary	Non-Islam	No	No	No		Don't Know							No		No		No		No		No		No		No		No		No		No		No		No		No		No		No		No		No
Ashanti	Female	Others(specify)	Never Married	Tertiary	Non-Islam	No	No	No		Don't Know							No		No		Yes	3	No		No		No		No		No		No		No		No		No		Yes	4	No		No		No		No
Ashanti	Male	Doctor	Married/Co-habiting	Tertiary	Non-Islam	No	Yes	Yes	No	No							No		No		No		No		No		No		No		No		No		No		No		No		No		No		No		No		No
Ashanti	Female	Nurse	Married/Co-habiting	Tertiary	Non-Islam	No	Yes	Yes	No	No							No		No		No		No		No		No		No		No		No		No		No		No		No		No		No		No		No
Ashanti	Female	Nurse	Married/Co-habiting	Tertiary	Non-Islam	No	Yes	No		Don't Know							No		No		No		No		No		No		No		No		No		No		No		No		No		No		No		No		No
Ashanti	Male	Doctor	Married/Co-habiting	Tertiary	Non-Islam	No	Yes	Yes	Yes	Yes	In-patient	Yes	Nebulizing	Yes	No		No		No		No		No		No		No		No		No		No		No		No		No		No		No		No		No		No
Ashanti	Male	Nurse	Never Married	Tertiary	Non-Islam	No	No	No		Don't Know							No		No		No		No		No		No		No		No		No		No		No		No		No		No		No		No		No
Ashanti	Female	Doctor	Never Married	Tertiary	Non-Islam	No	Yes	Yes	No	No							No		No		Yes	5	No		No		No		Yes	3	Yes	2	No		No		No		Yes	4	Yes	5	No		No		No		No
Ashanti	Male	Nurse	Never Married	Tertiary	Non-Islam	No	Yes	No		Don't Know							No		No		No		No		No		No		No		No		No		No		No		No		No		No		No		No		No
Ashanti	Male	Nurse	Married/Co-habiting	Tertiary	Non-Islam	No	No	No		Don't Know							No		No		No		No		No		No		No		No		No		No		No		Yes	3	No		No		No		No		No
Ashanti	Male	Nurse	Never Married	Tertiary	Non-Islam	No	Yes	Yes	No	No							No		No		No		No		No		No		No		No		No		No		No		No		No		No		No		No		No
Ashanti	Female	Nurse	Married/Co-habiting	Tertiary	Non-Islam	No	No	No		Don't Know							No		No		No		No		No		No		No		No		No		No		No		No		No		No		No		No		No
Ashanti	Female	Nurse	Married/Co-habiting	Tertiary	Non-Islam	No	No	No		Don't Know							No		No		No		No		No		No		No		No		No		No		No		No		No		No		No		No		No
Ashanti	Male	Doctor	Married/Co-habiting	Tertiary	Non-Islam	No	No	No		Don't Know							No		No		No		No		No		No		No		No		No		No		No		No		No		No		No		No		No
Ashanti	Female	Doctor	Married/Co-habiting	Tertiary	Non-Islam	No	Yes	No		Don't Know							No		No		No		No		No		No		No		No		No		No		No		No		No		No		No		No		No
Ashanti	Female	Others(specify)	Never Married	Tertiary	Non-Islam	No	Yes	No		Don't Know							No		Yes	3	Yes	4	No		No		No		No		No		No		No		No		No		No		No		No		No		No
Ashanti	Male	Nurse	Never Married	Tertiary	Non-Islam	No	Yes	No		Don't Know							No		No		No		No		No		No		No		No		No		No		No		No		No		No		No		No		No
Ashanti	Male	Others(specify)	Never Married	Tertiary	Non-Islam	No	No	No		Don't Know							No		No		Yes	3	No		No		Yes	4	Yes	3	No		No		No		No		No		No		No		No		No		No
Ashanti	Male	Others(specify)	Never Married	Tertiary	Non-Islam	No	Yes	No		Don't Know							No		No		No		No		No		No		No		No		No		No		No		No		No		No		No		No		No
Ashanti	Male	Others(specify)	Never Married	Tertiary	Non-Islam	No	Yes	Yes	Yes	Yes	Others(specify)	Yes	Collection of sputum	No	Yes	Ambulance	No		No		Yes	2	Yes	3	No		No		No		No		No		No		No		No		No		No		No		No		No
Ashanti	Female	Nurse	Never Married	Tertiary	Non-Islam	No	No	No		Don't Know							No		No		No		No		No		No		No		No		No		No		No		No		No		No		No		No		No
Ashanti	Female	Nurse	Married/Co-habiting	Tertiary	Non-Islam	No	No	No		Don't Know							No		No		No		No		No		No		No		No		No		No		No		No		No		No		No		No		No
Ashanti	Female	Nurse	Never Married	Tertiary	Non-Islam	No	No	No		Don't Know							No		No		No		No		No		No		No		No		No		No		No		No		No		No		No		No		No
Ashanti	Male	Nurse	Never Married	Tertiary	Non-Islam	No	No	No		Don't Know							No		No		No		No		No		No		No		No		No		No		No		No		No		No		No		No		No
Ashanti	Female	Others(specify)	Married/Co-habiting	Tertiary	Non-Islam	No	Yes	No		Don't Know							No		No		Yes	7	No		No		No		No		No		No		No		No		Yes	3	No		No		No		No		No
Ashanti	Female	Nurse	Married/Co-habiting	Tertiary	Non-Islam	No	No	No		Don't Know							No		No		No		Yes	7	No		Yes	5	No		No		No		No		No		No		No		Yes	3	No		No		No
Ashanti	Male	Others(specify)	Never Married	Tertiary	Non-Islam	No	No	No		Don't Know							No		No		No		No		No		No		No		No		No		No		No		No		No		No		No		No		No
Ashanti	Female	Others(specify)	Married/Co-habiting	Tertiary	Non-Islam	No	Yes	Yes	Yes	Yes	Procedure room/ aerosol generating procedure/ testing	Yes	Collection of sputum	Yes	No		No		No		Yes	3	No		No		No		No		No		No		No		No		No		Yes	5	No		No		No		No
Ashanti	Female	Nurse	Married/Co-habiting	Tertiary	Non-Islam	No	No	No		Don't Know							No		No		Yes	3	No		No		No		No		Yes	4	No		No		No		No		No		No		No		No		No
Ashanti	Female	Others(specify)	Married/Co-habiting	Tertiary	Non-Islam	No	Yes	Yes	Yes	Yes	Outpatient	No		Yes	No		No		No		No		No		No		No		No		No		No		No		No		Yes	3	Yes	4	No		No		No		Yes
Ashanti	Male	Cleaner/Orderly	Married/Co-habiting	Tertiary	Non-Islam	No	No	No		Don't Know							No		No		No		No		No		No		No		No		No		No		No		No		No		No		No		No		No
Ashanti	Female	Nurse	Married/Co-habiting	Tertiary	Non-Islam	No	Yes	No		Don't Know							No		No		No		No		No		No		No		No		No		No		No		No		No		No		No		No		No
Ashanti	Female	Nurse	Married/Co-habiting	Tertiary	Non-Islam	No	Yes	No		Don't Know							No		No		Yes	3	Yes	5	No		No		No		No		No		No		No		No		No		No		No		No		No
Ashanti	Male	Lab scientist/technician/technologist	Married/Co-habiting	Tertiary	Non-Islam	No	Yes	Yes	Yes	Yes	Procedure room/ aerosol generating procedure/ testing	Yes	Collection of sputum	Yes	No		No		No		No		No		No		No		No		No		No		No		No		Yes	4	Yes	5	No		No		No		No
Ashanti	Male	Lab scientist/technician/technologist	Ever Married	Tertiary	Non-Islam	No	Yes	Yes	Yes	Yes	Procedure room/ aerosol generating procedure/ testing	Yes	Collection of sputum	No	No		No		No		No		No		No		No		No		No		No		Yes	3	Yes	2	Yes	4	Yes	5	No		No		Yes	2	No
Ashanti	Male	Lab scientist/technician/technologist	Married/Co-habiting	Tertiary	Non-Islam	No	Yes	Yes	Yes	Yes	Procedure room/ aerosol generating procedure/ testing	Yes	Collection of sputum	Yes	No		No		No		No		No		No		No		No		No		No		Yes	3	No		Yes	2	Yes	4	No		No		No		No
Ashanti	Female	Nurse	Married/Co-habiting	Tertiary	Non-Islam	No	Yes	Yes	Yes	Yes	Outpatient	No		No	No		No		No		No		No		No		No		No		No		No		No		No		No		No		No		No		No		No
Ashanti	Female	Others(specify)	Ever Married	Tertiary	Non-Islam	No	Yes	No		Don't Know							No		No		No		No		No		No		No		No		No		No		No		Yes	5	Yes	5	No		No		No		No
Ashanti	Female	Nurse	Married/Co-habiting	Tertiary	Non-Islam	No	Yes	Yes	No	No							No		No		Yes	5	Yes	5	No		Yes	6	Yes	4	Yes	2	No		No		No		No		No		No		No		No		No
Ashanti	Female	Nurse	Married/Co-habiting	Tertiary	Non-Islam	No	Yes	No		Don't Know							No		No		Yes	3	No		No		No		Yes	6	No		No		No		No		No		Yes	5	No		No		No		No
Ashanti	Female	Others(specify)	Married/Co-habiting	Tertiary	Non-Islam	No	Yes	Yes	Yes	Yes	Others(specify)	Yes	Collection of sputum	Yes	Yes	Home care	Yes	Splash of biological fluid/respiratory secretions in the mucous membrane of eyes	Yes	4	Yes	3	Yes	4	No		No		No		No		No		No		No		Yes	3	Yes	5	No		No		No		No
Ashanti	Female	Others(specify)	Married/Co-habiting	Tertiary	Non-Islam	No	Yes	Yes	Yes	Yes	Others(specify)	Yes	Collection of sputum	Yes	Yes	Home care	No		No		Yes	5	No		No		No		No		No		No		No		No		No		No		No		No		No		No
Ashanti	Male	Others(specify)	Never Married	Tertiary	Non-Islam	No	Yes	Yes	No	No							No		Yes	4	Yes	4	Yes	5	No		Yes	3	Yes	5	No		No		No		No		No		No		No		No		No		No
Ashanti	Female	Nurse	Never Married	Tertiary	Non-Islam	No	Yes	No		Don't Know							No		No		No		No		No		No		No		No		No		No		No		No		No		No		No		No		No
Ashanti	Female	Nurse	Never Married	Tertiary	Non-Islam	No	Yes	No		Don't Know							No		No		No		No		No		No		No		No		No		No		No		No		No		No		No		No		No
Ashanti	Female	Nurse	Married/Co-habiting	Tertiary	Non-Islam	No	Yes	No		Don't Know							No		No		No		No		No		No		No		No		No		No		No		No		No		No		No		No		No
Ashanti	Male	Others(specify)	Married/Co-habiting	Tertiary	Non-Islam	No	Yes	Yes	No	No							No		Yes	3	Yes	2	Yes	3	No		No		No		No		No		No		No		No		No		No		No		No		No
Ashanti	Female	Others(specify)	Married/Co-habiting	Tertiary	Non-Islam	No	No	No		Don't Know							No		No		No		No		No		No		No		No		No		No		No		No		No		No		No		No		No
Ashanti	Female	Nurse	Married/Co-habiting	Tertiary	Non-Islam	No	Yes	No		Don't Know							No		No		No		No		No		No		No		No		No		No		No		No		No		No		No		No		No
Ashanti	Female	Nurse	Married/Co-habiting	Tertiary	Non-Islam	No	Yes	Yes	No	No							No		No		No		No		No		No		No		No		No		No		No		No		No		No		No		No		No
Ashanti	Male	Lab scientist/technician/technologist	Ever Married	Tertiary	Non-Islam	No	Yes	Yes	Yes	Yes	In-patient	Yes	Others(specify)	Yes	No		No		No		Yes	5	No		No		No		No		No		No		No		No		No		No		No		No		No		No
Ashanti	Female	Others(specify)	Married/Co-habiting	Tertiary	Non-Islam	No	Yes	Yes	Yes	Yes	Others(specify)	Yes	Collection of sputum	Yes	Yes	Home care	No		No		No		No		No		No		No		No		No		No		No		No		No		No		No		No		Yes
Ashanti	Female	Nurse	Married/Co-habiting	Tertiary	Non-Islam	No	Yes	No		Don't Know							No		No		No		No		No		No		No		No		No		No		No		No		No		No		No		No		No
Ashanti	Female	Nurse	Married/Co-habiting	Tertiary	Non-Islam	No	Yes	Yes	No	No							No		No		No		No		No		No		No		No		No		No		No		No		No		No		No		No		No
Ashanti	Male	Nurse	Married/Co-habiting	Tertiary	Non-Islam	No	Yes	No		Don't Know							No		No		No		No		No		No		No		No		No		No		No		No		No		No		No		No		No
Ashanti	Female	Lab scientist/technician/technologist	Never Married	Tertiary	Non-Islam	No	Yes	Yes	No	Yes	In-patient	Yes	Others(specify)	Yes	No		No		No		No		No		No		No		No		No		No		No		No		No		No		No		No		No		No
Ashanti	Female	Nurse	Married/Co-habiting	Tertiary	Non-Islam	No	Yes	No		Don't Know							No		No		No		No		No		No		No		No		No		No		No		Yes	3	Yes	4	No		No		No		No
Ashanti	Female	Nurse	Married/Co-habiting	Tertiary	Non-Islam	No	Yes	Yes	No	No							No		No		No		No		No		No		No		No		No		No		No		No		No		No		No		No		No
Ashanti	Male	Nurse	Married/Co-habiting	Tertiary	Non-Islam	No	Yes	No		Don't Know							No		No		Yes	5	No		No		No		No		No		No		No		No		No		No		No		No		No		No
Ashanti	Female	Nurse	Married/Co-habiting	Tertiary	Non-Islam	No	Yes	No		Don't Know							No		No		No		No		No		No		No		No		No		No		No		No		No		No		No		No		No
Ashanti	Male	Pharmacist	Married/Co-habiting	Tertiary	Non-Islam	No	Yes	Yes	Yes	Yes	In-patient	No		No	No		No		No		No		No		No		No		No		No		No		No		No		No		No		No		No		No		No
Ashanti	Female	Nurse	Married/Co-habiting	Tertiary	Non-Islam	No	Yes	Yes	Yes	Yes	Outpatient	Yes	Collection of sputum	No	No		No		No		Yes	3	No		No		No		No		No		No		No		No		No		No		No		No		No		No
Ashanti	Female	Nurse	Married/Co-habiting	Tertiary	Non-Islam	Yes	Yes	No		Don't Know							No		No		No		No		No		No		No		No		No		No		No		No		No		No		No		No		No
Ashanti	Female	Nurse	Married/Co-habiting	Tertiary	Non-Islam	No	Yes	No		Don't Know							No		No		No		No		No		No		No		No		No		No		No		No		No		No		No		No		No
Ashanti	Female	Others(specify)	Married/Co-habiting	Tertiary	Non-Islam	No	Yes	No		Don't Know							N/A		Yes	3	Yes	2	No		No		No		Yes	2	No		No		No		Yes	2	No		No		No		No		No		No
Ashanti	Female	Radiographer	Married/Co-habiting	Tertiary	Non-Islam	No	No	No		Don't Know							N/A		Yes	2	Yes	3	No		No		Yes	2	No		No		No		No		No		Yes	13	Yes	2	Yes	2	No		No		No
Ashanti	Female	Nurse	Married/Co-habiting	Tertiary	Non-Islam	No	Yes	No		Don't Know							No		No		Yes	3	Yes	3	No		Yes	3	No		No		No		No		No		No		No		No		No		No		No
Ashanti	Male	Lab scientist/technician/technologist	Married/Co-habiting	Tertiary	Non-Islam	No	Yes	Yes	No	Yes	Others(specify)	No		No	No		No		No		No		No		No		No		No		No		No		No		No		No		No		No		No		No		No
Ashanti	Female	Nurse	Married/Co-habiting	Tertiary	Non-Islam	No	Yes	No		Don't Know							No		No		No		No		No		No		No		No		No		No		No		No		No		No		No		No		No
Ashanti	Female	Nurse	Married/Co-habiting	Tertiary	Non-Islam	No	Yes	No		Don't Know							No		Yes	3	Yes	4	No		No		Yes	3	No		No		No		No		No		No		No		No		No		No		No
Ashanti	Male	Lab scientist/technician/technologist	Married/Co-habiting	Tertiary	Non-Islam	No	No	No		Don't Know							No		No		No		No		No		No		No		No		No		No		No		No		No		No		No		No		No
Ashanti	Male	Cleaner/Orderly	Never Married	Secondary	Non-Islam	No	No	No		Don't Know							No		No		No		No		No		No		No		No		No		No		No		No		No		No		No		No		No
Ashanti	Female	Others(specify)	Never Married	Secondary	Non-Islam	No	No	No		Don't Know							No		No		No		No		No		No		No		No		No		No		No		No		No		No		No		No		No
Ashanti	Female	Others(specify)	Never Married	Secondary	Non-Islam	No	No	No		Don't Know							No		Yes	2	Yes	1	No		No		No		No		No		No		No		No		No		No		No		No		No		No
Ashanti	Female	Cleaner/Orderly	Married/Co-habiting	Secondary	Non-Islam	No	Yes	No		Don't Know							No		No		No		No		No		No		No		No		No		No		No		No		No		No		No		No		No
Ashanti	Male	Doctor	Married/Co-habiting	Tertiary	Non-Islam	No	No	No		Don't Know							No		No		No		No		No		No		No		No		No		No		No		No		No		No		No		No		No
Ashanti	Female	Nurse	Never Married	Tertiary	Non-Islam	No	Yes	No		Don't Know							Yes	Splash of biological fluid/respiratory secretions on non-intact skin	No		No		No		No		No		No		No		No		No		No		No		No		No		No		No		No
Ashanti	Female	Nurse	Married/Co-habiting	Tertiary	Islam	No	No	No		Don't Know							Yes	Splash of biological fluid/respiratory secretions on non-intact skin	No		No		No		No		No		No		No		No		No		No		No		No		No		No		No		No
Ashanti	Female	Nurse	Married/Co-habiting	Tertiary	Non-Islam	No	No	Yes	No	No							No		No		Yes	3	No		No		No		No		No		No		No		Yes	3	No		No		No		No		No		No
Ashanti	Female	Nurse	Never Married	Tertiary	Non-Islam	No	Yes	No		Don't Know							No		No		No		No		No		No		No		No		No		No		No		No		No		No		No		No		No
Ashanti	Male	Lab scientist/technician/technologist	Married/Co-habiting	Tertiary	Non-Islam	No	No	No		Don't Know							N/A		No		Yes	2	No		No		No		No		No		No		No		No		No		No		No		No		No		No
Ashanti	Male	Lab scientist/technician/technologist	Never Married	Tertiary	Non-Islam	No	Yes	No		Don't Know							No		No		No		No		No		No		No		No		No		No		No		No		No		No		No		No		No
Ashanti	Female	Nurse	Married/Co-habiting	Tertiary	Non-Islam	No	Yes	No		Don't Know							No		No		No		No		No		No		No		No		No		No		No		No		No		No		No		No		No
Ashanti	Female	Nurse	Married/Co-habiting	Secondary	Non-Islam	No	Yes	No		Don't Know							No		No		No		No		No		No		No		No		No		No		No		No		No		No		No		No		No
Ashanti	Female	Nurse	Married/Co-habiting	Secondary	Non-Islam	No	Yes	No		Don't Know							No		No		No		No		No		No		No		No		No		No		No		No		No		No		No		No		No
Ashanti	Female	Nurse	Married/Co-habiting	Tertiary	Non-Islam	No	Yes	No		Don't Know							N/A		Yes	43	Yes	3	Yes	7	No		Yes	7	Yes	47	No		Yes	7	Yes	3	Yes	8	Yes	8	Yes	9	Yes	1	No		No		No
Ashanti	Female	Nurse	Married/Co-habiting	Tertiary	Non-Islam	No	Yes	No		Don't Know							No		Yes	7	Yes	7	Yes	4	No		No		Yes	4	No		No		No		No		Yes	4	No		No		Yes	1	No		No
Ashanti	Female	Others(specify)	Never Married	Tertiary	Non-Islam	No	Yes	Yes	No	Yes	In-patient	Yes	Others(specify)	No	No		No		Yes	6	Yes	7	No		No		Yes	14	Yes	14	No		No		No		No		No		No		No		No		No		No
Ashanti	Male	Doctor	Married/Co-habiting	Tertiary	Non-Islam	No	Yes	Yes	Yes	Yes	In-patient	Yes	Nebulizing	No	No		No		No		No		No		No		No		No		No		No		No		No		No		No		No		No		No		No
Ashanti	Male	Nurse	Married/Co-habiting	Tertiary	Non-Islam	No	Yes	No		Don't Know							No		No		No		No		No		No		No		No		No		No		No		No		No		No		No		No		No
Ashanti	Female	Nurse	Never Married	Tertiary	Non-Islam	No	Yes	No		Don't Know							No		No		Yes	2	No		No		No		No		No		No		No		No		No		No		No		No		No		No
Ashanti	Female	Nurse	Never Married	Tertiary	Non-Islam	No	No	No		Don't Know							No		No		No		No		No		No		No		No		No		No		No		No		No		No		No		No		No
Ashanti	Female	Nurse	Married/Co-habiting	Tertiary	Islam	No	Yes	No		Don't Know							No		No		No		Yes	3	No		Yes	3	No		No		No		No		No		No		No		No		No		No		No
Ashanti	Male	Doctor	Never Married	Tertiary	Non-Islam	No	Yes	No		Don't Know							No		No		No		No		No		No		No		No		No		No		No		No		No		No		No		No		No
Ashanti	Female	Others(specify)	Married/Co-habiting	Tertiary	Non-Islam	No	No	No		Don't Know							No		No		No		No		No		No		No		No		No		No		No		No		No		No		No		No		No
Ashanti	Male	Others(specify)	Married/Co-habiting	Tertiary	Islam	No	No	No		Don't Know							No		No		No		No		No		No		No		No		No		No		No		No		No		No		No		No		No
Ashanti	Male	Others(specify)	Married/Co-habiting	Tertiary	Non-Islam	No	No	No		Don't Know							No		No		No		No		No		No		No		No		No		No		No		No		No		No		No		No		No
Ashanti	Male	Others(specify)	Married/Co-habiting	Tertiary	Non-Islam	No	No	No		Don't Know							No		No		No		No		No		No		No		No		No		No		No		No		No		No		No		No		No
Ashanti	Female	Nurse	Married/Co-habiting	Tertiary	Non-Islam	No	Yes	No		Don't Know							No		Yes	2	No		No		No		No		No		No		No		No		No		No		No		No		No		No		No
Ashanti	Female	Nurse	Married/Co-habiting	Tertiary	Non-Islam	No	Yes	No		Don't Know							No		Yes	3	No		No		No		No		Yes	4	No		No		No		No		No		Yes	3	No		No		No		No
Ashanti	Female	Nurse	Never Married	Tertiary	Non-Islam	No	Yes	No		Don't Know							No		No		No		No		No		No		No		No		No		No		No		No		No		No		No		No		No
Ashanti	Female	Others(specify)	Married/Co-habiting	Tertiary	Non-Islam	No	No	No		Don't Know							No		No		No		No		No		No		No		No		No		No		No		No		No		No		No		No		No
Ashanti	Female	Nurse	Never Married	Tertiary	Non-Islam	No	No	No		Don't Know							No		No		No		No		No		Yes	7	No		No		No		No		No		No		No		No		No		No		No
Ashanti	Female	Doctor	Never Married	Tertiary	Non-Islam	No	Yes	No		Don't Know							No		No		Yes	4	Yes	3	No		No		No		No		No		No		No		No		Yes	3	No		No		No		No
Ashanti	Female	Nurse	Married/Co-habiting	Tertiary	Non-Islam	No	Yes	No		Don't Know							No		Yes	3	No		Yes	3	No		Yes	3	No		No		No		Yes	3	No		No		No		Yes	3	No		No		No
Ashanti	Female	Nurse	Never Married	Tertiary	Non-Islam	No	Yes	No		Don't Know							No		No		Yes	2	No		No		No		No		No		No		No		No		No		No		No		No		No		No
Ashanti	Female	Nurse	Married/Co-habiting	Tertiary	Non-Islam	No	No	No		Don't Know							No		No		No		No		No		No		No		No		No		No		No		No		No		No		No		No		No
Ashanti	Female	Cleaner/Orderly	Married/Co-habiting	Secondary	Non-Islam	No	Yes	No		Don't Know							No		No		No		Yes	3	No		No		No		No		No		No		No		No		No		Yes	5	No		No		No
Ashanti	Male	Doctor	Never Married	Tertiary	Non-Islam	No	Yes	No		Don't Know							No		No		No		No		No		No		No		No		No		No		No		No		No		No		No		No		No
Ashanti	Male	Cleaner/Orderly	Married/Co-habiting	Secondary	Non-Islam	No	No	No		Don't Know							No		No		No		No		No		No		No		No		No		No		No		No		No		No		No		No		No
Ashanti	Male	Doctor	Married/Co-habiting	Tertiary	Non-Islam	No	Yes	No		Don't Know							No		No		No		Yes	3	No		No		No		No		No		No		No		No		No		No		No		No		No
Ashanti	Male	Lab scientist/technician/technologist	Never Married	Tertiary	Non-Islam	No	No	No		Don't Know							No		No		No		No		No		No		No		No		No		No		No		No		No		No		No		No		No
Ashanti	Male	Nurse	Never Married	Tertiary	Non-Islam	No	No	No		Don't Know							No		No		No		No		No		No		No		No		No		No		No		No		No		No		No		No		No
Ashanti	Female	Nurse	Married/Co-habiting	Tertiary	Non-Islam	No	No	No		Don't Know							No		No		No		No		No		No		No		No		No		No		No		No		No		No		No		No		No
Ashanti	Male	Lab scientist/technician/technologist	Never Married	Tertiary	Non-Islam	No	Yes	No		Don't Know							No		Yes	1	No		No		No		No		No		No		No		No		No		No		No		No		No		No		No
Ashanti	Female	Others(specify)	Married/Co-habiting	Secondary	Non-Islam	No	Yes	No		Don't Know							No		Yes	3	Yes	2	Yes	1	No		Yes	2	Yes	1	No		No		No		No		No		Yes	5	Yes	1	No		No		No
Ashanti	Female	Nurse	Married/Co-habiting	Tertiary	Non-Islam	No	No	No		Don't Know							No		No		No		No		No		No		No		No		No		No		No		No		No		No		No		No		No
Ashanti	Female	Others(specify)	Married/Co-habiting	Tertiary	Non-Islam	No	No	No		Don't Know							No		No		No		No		No		No		No		No		No		No		No		No		No		No		No		No		No
Ashanti	Male	Lab scientist/technician/technologist	Married/Co-habiting	Tertiary	Non-Islam	No	Yes	No		Don't Know							No		No		No		No		No		No		No		No		No		No		No		No		No		No		No		No		No
Ashanti	Male	Lab scientist/technician/technologist	Married/Co-habiting	Tertiary	Non-Islam	No	No	No		Don't Know							No		No		No		Yes	3	No		No		No		No		No		No		No		No		No		No		No		No		No
Ashanti	Male	Others(specify)	Married/Co-habiting	Tertiary	Non-Islam	No	No	No		Don't Know							No		No		No		No		No		No		No		No		No		No		No		No		No		No		No		No		No
Ashanti	Female	Others(specify)	Married/Co-habiting	Tertiary	Non-Islam	No	No	No		Don't Know							No		No		No		No		No		No		No		No		No		No		No		No		No		No		No		No		No
Ashanti	Male	Nurse	Married/Co-habiting	Tertiary	Non-Islam	No	Yes	No		Don't Know							No		Yes	7	No		No		No		No		No		No		No		No		No		No		Yes	12	No		Yes	6	No		No
Ashanti	Female	Doctor	Never Married	Tertiary	Non-Islam	No	Yes	No		Don't Know							No		No		No		No		No		No		No		No		No		No		No		No		No		No		No		No		No
Ashanti	Female	Nurse	Married/Co-habiting	Tertiary	Non-Islam	No	Yes	No		Don't Know							No		No		No		No		No		No		No		No		No		No		No		No		No		No		No		No		No
Ashanti	Female	Nurse	Married/Co-habiting	Tertiary	Islam	No	No	No		Don't Know							No		Yes	3	No		Yes	3	No		No		No		No		No		No		No		No		Yes	4	No		No		No		No
Ashanti	Male	Nurse	Married/Co-habiting	Tertiary	Non-Islam	No	No	No		Don't Know							No		No		No		No		No		No		No		No		No		No		No		No		No		No		No		No		No
Ashanti	Male	Cleaner/Orderly	Married/Co-habiting	Secondary	Islam	No	No	No		Don't Know							No		No		No		No		No		No		No		No		No		No		No		No		No		No		No		No		No
Ashanti	Female	Others(specify)	Married/Co-habiting	Tertiary	Non-Islam	No	Yes	No		Don't Know							No		No		No		No		No		No		No		No		No		No		No		No		No		No		No		No		No
Ashanti	Male	Others(specify)	Married/Co-habiting	Tertiary	Non-Islam	No	Yes	No		Don't Know							No		No		No		No		No		No		No		No		No		No		No		No		No		No		No		No		No
Ashanti	Male	Pharmacist	Married/Co-habiting	Tertiary	Non-Islam	No	Yes	No		Don't Know							No		Yes	14	No		Yes	90	No		Yes	3	No		No		No		Yes	14	No		No		Yes	5	Yes	14	No		No		No
Ashanti	Female	Pharmacist	Never Married	Tertiary	Non-Islam	No	No	No		Don't Know							No		Yes	3	Yes	37	Yes	7	No		Yes	1	No		No		No		No		Yes	4	No		Yes	10	No		No		No		No
Ashanti	Male	Nurse	Never Married	Tertiary	Non-Islam	No	Yes	No		Don't Know							No		No		No		No		No		No		No		No		No		No		No		No		No		No		No		No		No
Ashanti	Female	Nurse	Married/Co-habiting	Tertiary	Non-Islam	No	Yes	No		Don't Know							No		Yes	3	No		No		No		No		Yes	3	No		No		No		No		No		No		No		No		No		No
Ashanti	Female	Nurse	Never Married	Tertiary	Non-Islam	No	Yes	No		Don't Know							No		Yes	3	No		No		No		No		Yes	3	No		No		No		No		No		Yes	4	No		No		No		No
Ashanti	Female	Doctor	Married/Co-habiting	Tertiary	Non-Islam	No	Yes	No		Don't Know							No		No		Yes	3	Yes	3	No		No		No		No		No		No		No		Yes	3	Yes	4	No		No		No		No
Ashanti	Female	Nurse	Married/Co-habiting	Tertiary	Islam	No	Yes	No		Don't Know							No		No		No		No		No		No		No		No		No		No		No		No		No		No		No		No		No
Ashanti	Male	Others(specify)	Married/Co-habiting	Tertiary	Non-Islam	No	No	No		Don't Know							No		Yes	3	Yes	7	No		No		Yes	5	No		No		No		Yes	14	No		Yes	30	Yes	30	Yes	14	No		No		No
Ashanti	Female	Nurse	Never Married	Tertiary	Non-Islam	No	Yes	No		Don't Know							No		No		No		No		No		No		No		No		No		No		No		No		No		No		No		No		No
Ashanti	Female	Nurse	Married/Co-habiting	Tertiary	Non-Islam	No	Yes	No		Don't Know							No		No		Yes	2	No		No		No		No		No		No		No		No		No		No		No		No		No		No
Ashanti	Female	Nurse	Married/Co-habiting	Tertiary	Non-Islam	No	Yes	No		Don't Know							No		No		No		No		No		No		No		No		No		No		No		No		No		No		No		No		No
Ashanti	Female	Others(specify)	Married/Co-habiting	Secondary	Non-Islam	No	Yes	No		Don't Know							No		Yes	2	Yes	2	No		No		No		No		No		No		No		No		No		No		No		No		No		No
Ashanti	Male	Doctor	Married/Co-habiting	Tertiary	Non-Islam	No	Yes	No		Don't Know							No		No		Yes	3	No		No		No		No		No		No		No		No		No		No		No		No		No		No
Ashanti	Male	Nurse	Married/Co-habiting	Tertiary	Non-Islam	No	Yes	No		Don't Know							No		No		No		No		No		No		No		No		No		No		No		No		No		No		No		No		No
Ashanti	Female	Nurse	Married/Co-habiting	Tertiary	Non-Islam	No	Yes	No		Don't Know							No		Yes	3	Yes	3	No		No		No		No		No		No		No		No		No		Yes	3	No		No		No		No
Ashanti	Male	Cleaner/Orderly	Married/Co-habiting	Secondary	Islam	No	No	No		Don't Know							No		No		No		No		No		No		No		No		No		No		No		No		No		No		No		No		No
Ashanti	Male	Nurse	Married/Co-habiting	Tertiary	Non-Islam	No	No	No		Don't Know							No		No		No		No		No		No		No		No		No		No		No		No		No		No		No		No		No
Ashanti	Male	Doctor	Never Married	Tertiary	Non-Islam	No	No	No		Don't Know							No		Yes	1	No		No		No		No		Yes	2	No		No		No		No		No		No		No		No		No		No
Ashanti	Female	Others(specify)	Never Married	Tertiary	Non-Islam	No	No	No		Don't Know							No		No		No		No		No		No		No		No		No		No		No		No		No		No		No		No		No
Ashanti	Female	Others(specify)	Never Married	Tertiary	Non-Islam	No	No	No		Don't Know							No		No		No		No		No		No		No		No		No		No		No		No		No		No		No		No		No
Ashanti	Female	Others(specify)	Married/Co-habiting	Tertiary	Non-Islam	No	No	No		Don't Know							No		No		No		No		No		No		No		No		No		No		No		No		No		No		No		No		No
Ashanti	Female	Nurse	Married/Co-habiting	Tertiary	Non-Islam	No	Yes	No		Don't Know							No		No		No		No		No		No		No		No		No		No		No		No		No		No		No		No		No
Ashanti	Female	Others(specify)	Married/Co-habiting	Tertiary	Non-Islam	No	Yes	No		Don't Know							No		No		No		No		No		Yes	14	No		No		No		No		No		No		No		No		No		No		No
Ashanti	Female	Others(specify)	Married/Co-habiting	Tertiary	Non-Islam	No	Yes	No		Don't Know							No		No		No		Yes	4	No		Yes	5	No		No		No		No		No		No		No		No		No		No		No
Ashanti	Male	Doctor	Married/Co-habiting	Tertiary	Non-Islam	No	Yes	No		Don't Know							No		No		Yes	3	Yes	4	No		No		No		No		No		Yes	4	Yes	4	No		Yes	4	Yes	3	No		No		No
Ashanti	Male	Doctor	Never Married	Tertiary	Non-Islam	No	No	No		Don't Know							No		Yes	3	Yes	3	No		No		No		No		No		No		Yes	3	No		No		No		No		No		No		No
Ashanti	Female	Nurse	Married/Co-habiting	Tertiary	Islam	No	Yes	No		Don't Know							No		No		No		Yes	3	No		No		No		No		No		No		No		No		No		No		No		No		No
Ashanti	Female	Others(specify)	Never Married	Tertiary	Non-Islam	No	Yes	No		Don't Know							No		No		No		No		No		No		No		No		No		No		No		No		No		No		No		No		No
Ashanti	Male	Lab scientist/technician/technologist	Married/Co-habiting	Tertiary	Non-Islam	No	No	No		Don't Know							No		No		Yes	3	No		No		No		No		No		No		No		No		No		Yes	2	No		No		No		No
Ashanti	Male	Doctor	Married/Co-habiting	Tertiary	Non-Islam	No	Yes	No		Don't Know							No		No		No		No		No		No		No		No		No		No		No		No		No		No		No		No		No
Ashanti	Female	Nurse	Never Married	Tertiary	Non-Islam	No	Yes	No		Don't Know							No		No		No		No		No		No		No		No		No		No		No		No		No		No		No		No		No
Ashanti	Female	Nurse	Married/Co-habiting	Tertiary	Non-Islam	No	Yes	No		Don't Know							No		No		No		No		No		No		No		No		No		No		No		No		No		No		No		No		No
Ashanti	Female	Nurse	Married/Co-habiting	Tertiary	Non-Islam	No	Yes	No		Don't Know							No		No		No		No		No		No		No		No		No		No		No		No		No		No		No		No		No
Ashanti	Female	Nurse	Married/Co-habiting	Tertiary	Non-Islam	No	No	No		Don't Know							No		No		No		No		No		No		No		No		No		No		No		No		No		No		No		No		No
Ashanti	Male	Others(specify)	Married/Co-habiting	Tertiary	Non-Islam	No	Yes	No		Don't Know							No		No		Yes	3	No		No		No		Yes	7	No		No		No		No		No		No		No		No		No		No
Ashanti	Male	Others(specify)	Never Married	Tertiary	Non-Islam	No	Yes	No		Don't Know							No		No		No		No		No		No		No		No		No		No		No		No		No		No		No		No		No
Ashanti	Female	Nurse	Married/Co-habiting	Tertiary	Non-Islam	No	No	No		Don't Know							No		No		No		Yes	3	No		Yes	2	No		No		No		No		No		Yes	2	No		No		No		No		No
Ashanti	Female	Others(specify)	Married/Co-habiting	Tertiary	Islam	No	Yes	No		Don't Know							No		No		No		No		No		No		No		No		No		No		No		No		No		No		No		No		No
Ashanti	Female	Nurse	Married/Co-habiting	Tertiary	Non-Islam	No	No	No		Don't Know							No		No		No		No		No		No		No		No		No		No		No		No		No		No		No		No		No
Ashanti	Male	Others(specify)	Married/Co-habiting	Tertiary	Non-Islam	No	No	No		Don't Know							No		No		No		No		No		No		No		No		No		No		No		No		No		No		No		No		No
Ashanti	Female	Others(specify)	Married/Co-habiting	Tertiary	Non-Islam	No	No	No		Don't Know							No		No		No		No		No		No		No		No		No		No		No		No		No		No		No		No		No
Ashanti	Female	Others(specify)	Married/Co-habiting	Tertiary	Islam	No	No	No		Don't Know							No		No		No		No		No		No		No		No		No		No		No		No		No		No		No		No		No
Ashanti	Female	Others(specify)	Never Married	Tertiary	Non-Islam	No	Yes	No		Don't Know							No		No		No		No		No		No		No		No		No		No		No		No		No		No		No		No		No
Ashanti	Female	Others(specify)	Married/Co-habiting	Tertiary	Non-Islam	No	Yes	No		Don't Know							No		No		No		No		No		No		No		No		No		No		No		No		No		No		No		No		No
Ashanti	Male	Others(specify)	Married/Co-habiting	Tertiary	Non-Islam	No	No	No		Don't Know							No		No		No		No		No		No		No		No		No		No		No		No		No		No		No		No		No
Ashanti	Male	Radiographer	Never Married	Tertiary	Non-Islam	No	Yes	No		Don't Know							No		Yes	2	No		Yes	30	No		No		No		No		No		No		No		No		Yes	3	No		No		No		No
Ashanti	Male	Doctor	Never Married	Tertiary	Non-Islam	No	Yes	No		Don't Know							No		No		No		No		No		No		No		No		No		No		No		No		No		No		No		No		No
Ashanti	Male	Others(specify)	Married/Co-habiting	Tertiary	Non-Islam	No	No	No		Don't Know							No		No		No		No		No		No		No		No		No		No		No		No		No		No		No		No		No
Ashanti	Female	Nurse	Married/Co-habiting	Tertiary	Non-Islam	No	Yes	No		Don't Know							No		No		No		No		No		No		No		No		No		No		No		No		No		No		No		No		No
Ashanti	Female	Nurse	Never Married	Tertiary	Non-Islam	No	No	No		Don't Know							No		No		No		Yes	3	No		Yes	2	No		No		No		No		No		No		Yes	4	No		No		No		No
Ashanti	Female	Doctor	Never Married	Tertiary	Non-Islam	No	Yes	No		Don't Know							No		No		No		Yes	3	No		No		No		No		No		No		No		No		Yes	3	No		No		No		No
Ashanti	Male	Nurse	Married/Co-habiting	Tertiary	Non-Islam	No	No	No		Don't Know							No		Yes	3	Yes	3	No		No		No		No		No		No		No		No		No		No		No		No		No		No
Ashanti	Male	Others(specify)	Married/Co-habiting	Tertiary	Non-Islam	No	No	No		Don't Know							No		No		No		No		No		No		No		No		No		No		No		No		No		No		No		No		No
Ashanti	Female	Others(specify)	Married/Co-habiting	Tertiary	Non-Islam	No	No	No		Don't Know							No		No		No		No		No		No		No		No		No		No		No		No		No		No		No		No		No
Ashanti	Female	Nurse	Never Married	Tertiary	Non-Islam	No	No	No		Don't Know							Yes	Splash of biological fluid/respiratory secretions on non-intact skin	No		No		No		No		No		No		No		No		No		No		No		No		Yes	3	No		No		No
Ashanti	Male	Nurse	Never Married	Tertiary	Non-Islam	No	No	No		Don't Know							No		No		No		No		No		No		No		No		No		No		No		No		No		No		No		No		No
Ashanti	Female	Nurse	Married/Co-habiting	Tertiary	Non-Islam	No	Yes	No		Don't Know							No		Yes	3	Yes	7	Yes	7	No		Yes	5	Yes	2	No		No		No		No		No		Yes	7	Yes	4	No		No		No
Ashanti	Female	Nurse	Married/Co-habiting	Tertiary	Islam	No	No	No		Don't Know							No		No		No		No		No		No		No		No		No		No		No		No		No		No		No		No		No
Ashanti	Female	Doctor	Never Married	Tertiary	Non-Islam	No	No	No		Don't Know							No		No		Yes	2	No		No		No		No		No		No		No		No		No		No		No		No		No		No
Ashanti	Male	Nurse	Never Married	Tertiary	Non-Islam	No	No	No		Don't Know							No		No		Yes	5	No		No		No		No		No		No		No		No		No		No		No		No		No		No
Ashanti	Male	Nurse	Married/Co-habiting	Tertiary	Non-Islam	No	Yes	No		Don't Know							Yes	Splash of biological fluid/respiratory secretions on non-intact skin	No		No		No		No		No		No		No		No		No		No		No		No		No		No		No		No
Ashanti	Male	Nurse	Never Married	Tertiary	Non-Islam	No	Yes	No		Don't Know							Yes	Splash of biological fluid/respiratory secretions on non-intact skin	No		Yes	2	No		No		Yes	3	No		No		No		No		No		No		No		No		No		No		No
Ashanti	Female	Nurse	Never Married	Tertiary	Non-Islam	No	Yes	Yes	Yes	Yes	In-patient	Yes	Others(specify)	Yes	No		Yes	Splash of biological fluid/respiratory secretions on non-intact skin	Yes	3	Yes	2	No		No		No		No		No		No		No		No		No		No		No		No		No		No
Ashanti	Male	Others(specify)	Married/Co-habiting	Tertiary	Non-Islam	No	No	No		Don't Know							No		No		No		No		No		No		No		No		No		No		No		No		No		No		No		No		No
Ashanti	Female	Nurse	Married/Co-habiting	Tertiary	Non-Islam	No	No	No		Don't Know							No		No		No		No		No		No		No		No		No		No		No		No		No		No		No		No		No
Ashanti	Female	Nurse	Married/Co-habiting	Tertiary	Non-Islam	No	No	No		Don't Know							No		No		No		No		No		No		No		No		No		No		No		No		No		No		No		No		No
Ashanti	Male	Others(specify)	Never Married	Tertiary	Non-Islam	No	No	No		Don't Know							No		No		No		No		No		No		No		No		No		No		No		No		No		No		No		No		No
Ashanti	Male	Others(specify)	Married/Co-habiting	Tertiary	Islam	No	No	No		Don't Know							No		No		No		No		No		No		No		No		No		No		No		No		No		No		No		No		No
Ashanti	Male	Others(specify)	Married/Co-habiting	Tertiary	Islam	No	No	No		Don't Know							No		No		Yes	5	Yes	4	No		No		No		No		No		No		No		No		No		No		No		No		No
Ashanti	Male	Others(specify)	Married/Co-habiting	Tertiary	Non-Islam	No	No	No		Don't Know							No		No		No		No		No		No		No		No		No		No		No		No		No		No		No		No		No
Ashanti	Male	Doctor	Married/Co-habiting	Tertiary	Non-Islam	No	No	No		Don't Know							No		No		No		No		No		No		No		No		No		No		No		No		No		Yes	2	No		No		No
Ashanti	Female	Doctor	Married/Co-habiting	Tertiary	Non-Islam	No	No	No		Don't Know							No		No		No		No		No		No		No		No		No		No		No		No		No		No		No		No		No
Ashanti	Female	Doctor	Married/Co-habiting	Tertiary	Non-Islam	No	Yes	No		Don't Know							No		No		No		No		No		No		No		No		No		No		No		No		No		No		No		No		No
Ashanti	Female	Nurse	Married/Co-habiting	Tertiary	Non-Islam	No	No	No		Don't Know							No		No		No		No		No		No		No		No		No		No		No		No		No		No		No		No		No
Ashanti	Female	Nurse	Never Married	Tertiary	Non-Islam	No	No	No		Don't Know							No		No		No		No		No		No		No		No		No		No		No		No		No		No		No		No		No
Ashanti	Female	Doctor	Married/Co-habiting	Tertiary	Islam	No	No	No		Don't Know							No		No		No		No		No		No		No		No		No		No		No		No		No		No		No		No		No
Ashanti	Male	Nurse	Never Married	Tertiary	Non-Islam	No	No	No		Don't Know							No		No		No		No		No		No		No		No		No		No		No		No		No		No		No		No		No
Ashanti	Female	Others(specify)	Married/Co-habiting	Tertiary	Non-Islam	No	No	No		Don't Know							No		No		Yes	3	No		No		No		No		No		No		No		No		No		No		Yes	2	No		No		No
Ashanti	Female	Nurse	Married/Co-habiting	Tertiary	Non-Islam	No	No	No		Don't Know							No		No		No		Yes	3	No		Yes	3	No		No		No		No		No		No		No		No		No		No		No
Ashanti	Male	Nurse	Never Married	Tertiary	Non-Islam	No	No	No		Don't Know							Yes	Splash of biological fluid/respiratory secretions on non-intact skin	No		No		No		No		No		No		No		No		No		No		No		No		No		No		No		No
Ashanti	Male	Nurse	Never Married	Tertiary	Non-Islam	No	No	No		Don't Know							No		No		No		No		No		No		No		No		No		No		No		No		No		No		No		No		No
Ashanti	Male	Doctor	Married/Co-habiting	Tertiary	Non-Islam	No	No	No		Don't Know							No		No		No		No		No		No		No		No		No		No		No		No		No		No		No		No		No
Ashanti	Male	Doctor	Married/Co-habiting	Tertiary	Non-Islam	No	No	No		Don't Know							No		No		No		No		No		No		No		No		No		No		No		No		No		No		No		No		No
Ashanti	Female	Nurse	Married/Co-habiting	Tertiary	Non-Islam	No	Yes	Yes	Yes	Yes	In-patient	Yes	Others(specify)	Yes	No		No		Yes	3	No		Yes	2	No		No		No		No		No		No		No		No		No		No		No		No		No
Ashanti	Female	Nurse	Married/Co-habiting	Tertiary	Non-Islam	No	No	No		Don't Know							No		No		Yes	2	No		No		No		No		No		No		No		No		No		Yes	3	No		No		No		No
Ashanti	Male	Doctor	Married/Co-habiting	Tertiary	Non-Islam	No	No	No		Don't Know							Yes	Splash of biological fluid/respiratory secretions on non-intact skin	No		No		No		No		No		No		No		No		No		No		No		No		No		No		No		No
Ashanti	Male	Lab scientist/technician/technologist	Married/Co-habiting	Tertiary	Non-Islam	No	No	No		Don't Know							Yes	Splash of biological fluid/respiratory secretions on non-intact skin	No		No		No		No		No		No		No		No		No		No		No		No		No		No		No		No
Ashanti	Female	Cleaner/Orderly	Married/Co-habiting	Secondary	Non-Islam	No	No	No		Don't Know							No		No		No		No		No		No		No		No		No		No		No		No		No		No		No		No		No
Ashanti	Female	Nurse	Married/Co-habiting	Tertiary	Non-Islam	No	No	No		Don't Know							No		No		No		No		No		No		No		No		No		No		No		No		No		No		No		No		No
Ashanti	Female	Others(specify)	Married/Co-habiting	Tertiary	Non-Islam	No	No	No		Don't Know							No		No		No		No		No		No		No		No		No		No		No		No		No		No		No		No		No
Ashanti	Female	Nurse	Married/Co-habiting	Tertiary	Non-Islam	No	No	No		Don't Know							No		No		No		No		No		No		No		No		No		No		No		No		No		No		No		No		No
Ashanti	Female	Nurse	Married/Co-habiting	Tertiary	Non-Islam	No	No	No		Don't Know							No		No		No		No		No		No		No		No		No		No		No		No		No		No		No		No		No
Ashanti	Female	Doctor	Married/Co-habiting	Tertiary	Non-Islam	No	No	No		Don't Know							No		No		No		No		No		No		No		No		No		No		No		No		No		Yes	2	No		No		No
Ashanti	Female	Nurse	Married/Co-habiting	Tertiary	Non-Islam	No	No	No		Don't Know							No		No		No		No		No		No		No		No		No		No		No		No		No		No		No		No		No
Ashanti	Female	Nurse	Married/Co-habiting	Tertiary	Non-Islam	No	No	No		Don't Know							No		Yes	2	Yes	2	No		No		No		No		No		No		No		No		No		No		No		No		No		No
Ashanti	Female	Others(specify)	Married/Co-habiting	Tertiary	Islam	No	No	No		Don't Know							No		No		No		No		No		No		No		No		No		No		No		No		No		No		No		No		No
Ashanti	Male	Doctor	Never Married	Tertiary	Non-Islam	No	No	No		Don't Know							No		No		No		No		No		No		No		No		No		No		No		No		No		No		No		No		No
Ashanti	Male	Others(specify)	Married/Co-habiting	Tertiary	Non-Islam	No	No	No		Don't Know							No		No		No		Yes	2	No		No		No		No		No		No		No		No		Yes	2	No		No		No		No
Ashanti	Female	Nurse	Married/Co-habiting	Tertiary	Non-Islam	No	No	No		Don't Know							Yes	Splash of biological fluid/respiratory secretions on non-intact skin	No		No		Yes	3	No		No		No		No		No		No		No		No		No		No		No		No		No
Ashanti	Female	Cleaner/Orderly	Married/Co-habiting	Primary or less	Non-Islam	No	No	No		Don't Know							No		No		No		No		No		No		No		No		No		No		No		No		No		No		No		No		No
Ashanti	Female	Nurse	Married/Co-habiting	Tertiary	Non-Islam	No	No	No		Don't Know							Yes	Splash of biological fluid/respiratory secretions on non-intact skin	Yes	3	No		No		No		No		No		No		No		No		No		No		No		No		No		No		No
Ashanti	Female	Nurse	Married/Co-habiting	Tertiary	Non-Islam	No	No	No		Don't Know							Yes	Splash of biological fluid/respiratory secretions on non-intact skin	No		No		No		No		No		No		No		No		No		No		No		No		No		No		No		No
Ashanti	Female	Nurse	Married/Co-habiting	Tertiary	Non-Islam	No	No	No		Don't Know							No		No		No		No		No		No		No		No		No		No		No		No		No		No		No		No		No
Ashanti	Female	Nurse	Never Married	Tertiary	Non-Islam	No	No	No		Don't Know							Yes	Splash of biological fluid/respiratory secretions on non-intact skin	No		No		No		No		No		No		No		No		No		No		No		No		No		No		No		No
Ashanti	Male	Nurse	Never Married	Tertiary	Islam	No	No	No		Don't Know							No		No		No		No		No		No		No		No		No		No		No		No		No		No		No		No		No
Ashanti	Female	Nurse	Married/Co-habiting	Tertiary	Non-Islam	No	No	No		Don't Know							No		No		No		No		No		No		No		No		No		No		No		No		No		No		No		No		No
Ashanti	Female	Nurse	Married/Co-habiting	Tertiary	Non-Islam	No	No	No		Don't Know							No		No		No		No		No		No		No		No		No		No		No		No		No		No		No		No		No
Ashanti	Female	Nurse	Married/Co-habiting	Tertiary	Non-Islam	No	No	No		Don't Know							Yes	Splash of biological fluid/respiratory secretions on non-intact skin	No		No		No		No		No		No		No		No		No		No		No		No		No		No		No		No
Ashanti	Male	Cleaner/Orderly	Married/Co-habiting	Secondary	Non-Islam	No	No	No		Don't Know							Yes	Splash of biological fluid/respiratory secretions on non-intact skin	No		No		No		No		No		No		No		No		No		No		No		No		No		No		No		No
Ashanti	Male	Cleaner/Orderly	Never Married	Secondary	Non-Islam	No	Yes	No		Don't Know							N/A		No		Yes	9	No		No		No		No		No		No		No		No		No		No		No		No		No		No
Ashanti	Male	Others(specify)	Never Married	Tertiary	Non-Islam	No	No	No		Don't Know							No		No		No		No		No		No		No		No		No		No		No		No		No		No		No		No		No
Ashanti	Male	Others(specify)	Married/Co-habiting	Tertiary	Islam	No	Yes	No		Don't Know							Yes	Splash of biological fluid/respiratory secretions on non-intact skin	No		No		No		No		No		No		No		No		No		No		No		No		No		No		No		No
Ashanti	Female	Others(specify)	Married/Co-habiting	Tertiary	Non-Islam	No	No	No		Don't Know							Yes	Splash of biological fluid/respiratory secretions on non-intact skin	No		Yes	3	No		No		No		No		No		No		No		No		No		No		No		No		No		No
Ashanti	Male	Others(specify)	Married/Co-habiting	Tertiary	Non-Islam	No	No	No		Don't Know							No		No		No		No		No		No		No		No		No		No		No		No		No		No		No		No		No
Ashanti	Male	Radiographer	Married/Co-habiting	Tertiary	Non-Islam	No	No	No		Don't Know							No		No		No		No		No		No		No		No		No		No		No		No		No		No		No		No		No
Ashanti	Male	Others(specify)	Married/Co-habiting	Tertiary	Non-Islam	No	No	No		Don't Know							No		No		No		Yes	3	No		No		No		No		No		No		No		No		No		No		No		No		No
Ashanti	Female	Others(specify)	Married/Co-habiting	Secondary	Non-Islam	No	No	No		Don't Know							No		No		No		No		No		No		No		No		No		No		No		No		No		No		No		No		No
Ashanti	Male	Others(specify)	Married/Co-habiting	Secondary	Non-Islam	No	No	No		Don't Know							No		No		Yes	4	No		No		No		No		No		No		No		No		No		No		No		No		No		No
Ashanti	Male	Others(specify)	Married/Co-habiting	Secondary	Non-Islam	No	No	No		Don't Know							No		No		No		No		No		No		No		No		No		No		No		No		No		No		No		No		No
Ashanti	Male	Others(specify)	Never Married	Tertiary	Non-Islam	No	No	No		Don't Know							No		No		No		No		No		Yes	2	No		No		No		No		No		No		No		No		No		No		No
Ashanti	Female	Others(specify)	Never Married	Tertiary	Non-Islam	No	No	No		Don't Know							No		No		No		No		No		No		No		No		No		No		No		No		No		No		No		No		No
Ashanti	Male	Cleaner/Orderly	Married/Co-habiting	Primary or less	Non-Islam	No	No	No		Don't Know							No		No		No		No		No		No		No		No		No		No		No		No		No		No		No		No		No
Ashanti	Female	Others(specify)	Married/Co-habiting	Tertiary	Non-Islam	No	No	No		Don't Know							No		No		No		No		No		No		No		No		No		No		No		No		No		No		No		No		No
Ashanti	Female	Doctor	Married/Co-habiting	Tertiary	Non-Islam	No	No	No		Don't Know							No		No		No		No		No		No		No		No		No		No		No		No		No		No		No		No		No
Ashanti	Female	Cleaner/Orderly	Married/Co-habiting	Secondary	Non-Islam	No	No	No		Don't Know							No		No		No		No		No		No		No		No		No		No		No		No		No		No		No		No		No
Ashanti	Male	Others(specify)	Never Married	Tertiary	Non-Islam	No	No	No		Don't Know							No		No		Yes	4	No		No		No		No		No		No		No		No		No		No		No		No		No		No
Ashanti	Male	Others(specify)	Never Married	Tertiary	Non-Islam	No	No	No		Don't Know							No		No		No		No		No		No		No		No		No		No		No		No		No		No		No		No		No
Ashanti	Male	Others(specify)	Never Married	Tertiary	Non-Islam	No	No	No		Don't Know							No		No		No		No		No		No		No		No		No		No		No		No		No		No		No		No		No
Ashanti	Male	Paramedic/transport	Married/Co-habiting	Secondary	Non-Islam	No	No	No		Don't Know							No		No		No		No		No		No		No		No		No		No		No		No		No		No		No		No		No
Ashanti	Male	Others(specify)	Ever Married	Secondary	Non-Islam	No	No	No		Don't Know							No		No		No		No		No		No		No		No		No		No		No		No		No		No		No		No		No
Ashanti	Female	Doctor	Never Married	Tertiary	Non-Islam	No	Yes	Yes	No	No							Yes	Splash of biological fluid/respiratory secretions on non-intact skin	No		No		No		No		No		No		No		No		No		No		No		No		No		No		No		No
Ashanti	Female	Doctor	Married/Co-habiting	Tertiary	Non-Islam	No	Yes	Yes	Yes	Yes	In-patient	Yes	Nebulizing	Yes	No		Yes	Splash of biological fluid/respiratory secretions on non-intact skin	No		Yes	3	Yes	4	No		No		No		No		No		No		No		No		No		No		No		No		No
Ashanti	Male	Doctor	Never Married	Tertiary	Non-Islam	No	No	No		Don't Know							No		No		No		No		No		No		No		No		No		No		No		No		No		No		No		No		No
Ashanti	Male	Nurse	Married/Co-habiting	Tertiary	Non-Islam	No	Yes	Yes	Yes	Yes	In-patient	Yes	Others(specify)	Yes	No		Yes	Splash of biological fluid/respiratory secretions on non-intact skin	No		Yes	6	Yes	4	No		No		No		No		No		No		No		No		No		No		No		No		No
Ashanti	Female	Nurse	Married/Co-habiting	Tertiary	Non-Islam	No	No	No		Don't Know							No		No		No		No		No		No		No		No		No		No		No		No		No		No		No		No		No
Ashanti	Female	Others(specify)	Married/Co-habiting	Tertiary	Non-Islam	No	No	No		Don't Know							No		No		No		No		No		No		No		No		No		No		No		No		No		No		No		No		No
Ashanti	Male	Others(specify)	Married/Co-habiting	Tertiary	Non-Islam	No	No	No		Don't Know							No		No		Yes	2	No		No		No		No		No		No		No		No		No		No		No		No		No		No
Ashanti	Female	Doctor	Married/Co-habiting	Tertiary	Non-Islam	No	Yes	No		Don't Know							No		Yes	3	No		Yes	3	No		No		No		No		No		No		No		No		No		No		No		No		No
Ashanti	Female	Doctor	Married/Co-habiting	Tertiary	Non-Islam	No	Yes	No		Don't Know							No		No		Yes	3	No		No		No		No		No		No		No		No		No		No		No		No		No		No
Ashanti	Male	Lab scientist/technician/technologist	Never Married	Tertiary	Non-Islam	No	No	No		Don't Know							Yes	Splash of biological fluid/respiratory secretions on non-intact skin	No		No		No		No		No		No		No		No		No		No		No		No		No		No		No		No
Ashanti	Female	Nurse	Never Married	Tertiary	Non-Islam	No	No	No		Don't Know							No		No		No		No		No		No		No		No		No		No		No		No		No		No		No		No		No
Ashanti	Female	Nurse	Married/Co-habiting	Tertiary	Non-Islam	No	No	No		Don't Know							Yes	Splash of biological fluid/respiratory secretions on non-intact skin	No		Yes	3	No		No		No		No		No		No		No		No		No		No		No		No		No		No
Ashanti	Female	Cleaner/Orderly	Married/Co-habiting	Primary or less	Non-Islam	No	No	No		Don't Know							No		No		No		No		No		No		No		No		No		No		No		No		No		No		No		No		No
Ashanti	Male	Others(specify)	Married/Co-habiting	Tertiary	Non-Islam	No	No	No		Don't Know							No		No		No		No		No		No		No		No		No		No		No		No		No		No		No		No		No
Ashanti	Female	Nurse	Married/Co-habiting	Tertiary	Non-Islam	No	No	No		Don't Know							No		No		No		No		No		No		No		No		No		No		No		No		No		No		No		No		No
Ashanti	Male	Others(specify)	Married/Co-habiting	Tertiary	Non-Islam	No	No	No		Don't Know							No		No		No		No		No		No		No		No		No		No		No		No		No		No		No		No		No
Ashanti	Male	Nurse	Married/Co-habiting	Tertiary	Non-Islam	No	No	No		Don't Know							No		No		No		No		No		No		No		No		No		No		No		No		No		No		No		No		No
Ashanti	Male	Others(specify)	Never Married	Tertiary	Non-Islam	No	No	No		Don't Know							No		No		No		No		No		No		No		No		No		No		No		No		No		No		No		No		No
Ashanti	Female	Nurse	Married/Co-habiting	Tertiary	Non-Islam	No	No	No		Don't Know							Yes	Splash of biological fluid/respiratory secretions on non-intact skin	No		Yes	3	No		No		No		No		No		No		No		No		No		Yes	4	No		No		No		No
Ashanti	Female	Others(specify)	Married/Co-habiting	Tertiary	Islam	No	No	No		Don't Know							No		No		No		No		No		No		No		No		No		No		No		No		No		No		No		No		No
Ashanti	Male	Others(specify)	Never Married	Tertiary	Non-Islam	No	No	No		Don't Know							No		No		No		No		No		No		No		No		No		No		No		No		No		No		No		No		No
Ashanti	Female	Nurse	Married/Co-habiting	Tertiary	Non-Islam	No	No	No		Don't Know							No		No		No		No		No		No		No		No		No		No		No		No		No		No		No		No		No
Ashanti	Male	Others(specify)	Married/Co-habiting	Secondary	Non-Islam	No	No	No		Don't Know							No		No		No		No		No		No		No		No		No		No		No		No		No		No		No		No		No
Ashanti	Female	Nurse	Married/Co-habiting	Tertiary	Non-Islam	No	No	No		Don't Know							Yes	Splash of biological fluid/respiratory secretions on non-intact skin	No		No		No		No		No		No		No		No		No		No		No		No		No		No		No		No
Ashanti	Female	Nurse	Never Married	Tertiary	Non-Islam	No	No	Yes	Yes	Yes	Others(specify)	No		No	Yes	Home care	No		No		No		No		No		No		No		No		No		No		No		No		No		No		No		No		No
Ashanti	Female	Nurse	Never Married	Tertiary	Non-Islam	No	No	No		Don't Know							No		No		No		No		No		No		No		No		No		No		No		No		No		No		No		No		No
Ashanti	Male	Cleaner/Orderly	Married/Co-habiting	Secondary	Non-Islam	No	Yes	No		Don't Know							No		No		No		No		No		No		No		No		No		No		No		No		No		No		No		No		No
Ashanti	Female	Cleaner/Orderly	Married/Co-habiting	Tertiary	Non-Islam	No	Yes	No		Don't Know							No		Yes	8	Yes	12	No		No		No		No		Yes	3	No		No		Yes	14	No		Yes	10	No		No		No		No
Ashanti	Female	Nurse	Married/Co-habiting	Tertiary	Non-Islam	No	Yes	No		Don't Know							No		No		No		No		No		Yes	3	No		No		No		No		No		No		No		No		No		No		No
Ashanti	Female	Others(specify)	Married/Co-habiting	Tertiary	Non-Islam	No	No	No		Don't Know							No		No		Yes	14	Yes	21	No		No		Yes	14	No		No		No		No		No		No		No		No		No		No
Ashanti	Female	Others(specify)	Married/Co-habiting	Tertiary	Non-Islam	No	Yes	Yes	Yes	Yes	Others(specify)	No		No	No		No		No		No		No		No		No		No		No		No		No		No		No		No		No		No		No		No
Ashanti	Female	Nurse	Married/Co-habiting	Tertiary	Non-Islam	No	Yes	Yes	No	Yes	Others(specify)	No		No	No		No		Yes	14	Yes	12	Yes	21	No		Yes	8	No		No		No		No		No		No		Yes	10	Yes	3	No		No		No
Ashanti	Female	Others(specify)	Married/Co-habiting	Tertiary	Non-Islam	No	Yes	Yes	No	Yes	Others(specify)	No		No	No		No		No		Yes	3	Yes	14	No		Yes	2	No		No		No		No		No		No		No		No		No		No		No
Ashanti	Female	Others(specify)	Married/Co-habiting	Tertiary	Non-Islam	No	Yes	No		Don't Know							No		No		Yes	14	No		No		No		Yes	3	No		No		No		Yes	7	No		Yes	14	No		No		No		No
Ashanti	Female	Others(specify)	Married/Co-habiting	Tertiary	Non-Islam	No	Yes	Yes	No	No							No		Yes	14	Yes	7	Yes	14	No		No		No		No		No		Yes	3	No		No		Yes	14	No		No		No		No
Ashanti	Male	Others(specify)	Never Married	Tertiary	Non-Islam	No	Yes	Yes	No	Yes	Others(specify)	No		No	No		No		No		No		No		No		No		No		No		No		No		No		No		No		No		No		No		No
Ashanti	Female	Nurse	Married/Co-habiting	Tertiary	Non-Islam	No	Yes	Yes	Yes	Yes	In-patient	Yes	Tracheal intubation	Yes	No		Yes	Splash of biological fluid/respiratory secretions in the mucous membrane of eyes	No		No		No		No		No		No		No		No		No		No		No		No		No		No		No		No
Ashanti	Male	Lab scientist/technician/technologist	Never Married	Tertiary	Non-Islam	No	Yes	Yes	No	Yes	Others(specify)	No		No	No		No		No		No		No		No		No		No		No		No		No		No		No		No		No		No		No		No
Ashanti	Male	Lab scientist/technician/technologist	Married/Co-habiting	Tertiary	Non-Islam	No	No	No		Don't Know							No		No		No		No		No		No		No		No		No		No		No		No		No		No		No		No		Yes
Ashanti	Male	Lab scientist/technician/technologist	Married/Co-habiting	Tertiary	Islam	No	No	No		Don't Know							No		Yes	45	No		Yes	45	No		No		No		No		Yes	30	No		No		No		Yes	30	Yes	30	No		No		No
Ashanti	Female	Lab scientist/technician/technologist	Never Married	Tertiary	Non-Islam	No	Yes	No		Don't Know							No		No		No		No		No		No		No		No		No		No		No		No		No		No		No		No		No
Ashanti	Female	Others(specify)	Married/Co-habiting	Tertiary	Non-Islam	No	Yes	Yes	No	Yes	In-patient	No		Yes	No		No		No		No		No		No		No		No		No		No		No		No		No		No		No		No		No		No
Ashanti	Female	Nurse	Never Married	Tertiary	Non-Islam	No	Yes	Yes	Yes	Yes	In-patient	No		No	No		No		No		No		No		No		No		No		No		No		No		No		No		No		No		No		No		No
Ashanti	Female	Others(specify)	Never Married	Tertiary	Non-Islam	No	Yes	Yes	Yes	Yes	In-patient	Yes	Others(specify)	Yes	No		No		Yes	7	Yes	14	No		No		No		Yes	7	No		No		No		No		No		No		No		No		No		No
Ashanti	Female	Others(specify)	Never Married	Tertiary	Non-Islam	No	Yes	Yes	Yes	Yes	In-patient	Yes	Others(specify)	Yes	No		No		Yes	14	Yes	7	Yes	14	No		Yes	3	Yes	14	No		No		Yes	3	Yes	5	Yes	5	Yes	10	Yes	5	No		No		No
Ashanti	Female	Nurse	Never Married	Tertiary	Non-Islam	No	Yes	No		Don't Know							No		No		No		No		No		No		No		No		No		No		No		No		No		No		No		No		No
Ashanti	Female	Nurse	Never Married	Tertiary	Non-Islam	No	Yes	No		Don't Know							No		No		No		No		No		No		No		No		No		No		No		No		No		No		No		No		No
Ashanti	Female	Nurse	Never Married	Tertiary	Non-Islam	No	Yes	No		Don't Know							No		No		No		No		No		No		No		No		No		No		No		No		No		No		No		No		No
Ashanti	Female	Nurse	Never Married	Tertiary	Non-Islam	No	Yes	No		Don't Know							No		No		No		No		No		No		No		No		No		No		No		No		No		No		No		No		No
Ashanti	Female	Cleaner/Orderly	Married/Co-habiting	Tertiary	Non-Islam	No	Yes	Yes	No	Yes	Others(specify)	No		No	No		No		No		Yes	3	No		No		No		No		No		No		No		No		No		No		No		No		No		No
Ashanti	Female	Nurse	Never Married	Tertiary	Non-Islam	No	Yes	Yes	No	No							No		No		No		No		No		No		No		No		No		No		No		No		No		No		No		No		No
Ashanti	Female	Nurse	Married/Co-habiting	Tertiary	Non-Islam	No	Yes	Yes	No	Yes	Others(specify)	No		No	No		No		No		No		No		No		No		No		No		No		No		No		No		No		No		No		No		No
Ashanti	Male	Cleaner/Orderly	Married/Co-habiting	Secondary	Islam	No	Yes	Yes	No	Yes	Others(specify)	No		No	No		No		No		No		No		No		No		No		No		No		No		No		No		No		No		No		No		No
Ashanti	Female	Cleaner/Orderly	Married/Co-habiting	Primary or less	Non-Islam	No	Yes	No		Don't Know							No		No		No		No		No		No		No		No		No		No		No		No		No		No		No		No		No
Ashanti	Female	Cleaner/Orderly	Married/Co-habiting	Primary or less	Non-Islam	No	No	No		Don't Know							No		Yes	7	Yes	14	Yes	21	No		No		Yes	10	No		No		No		No		No		Yes	14	No		No		No		No
Ashanti	Male	Cleaner/Orderly	Married/Co-habiting	Primary or less	Non-Islam	No	No	No		Don't Know							No		Yes	7	No		No		No		No		No		No		No		No		No		No		No		No		No		No		No
Ashanti	Male	Cleaner/Orderly	Never Married	Tertiary	Non-Islam	No	Yes	Yes	No	Yes	Others(specify)	No		No	No		No		No		No		No		No		No		No		No		No		No		No		No		No		No		No		No		No
Ashanti	Female	Nurse	Never Married	Tertiary	Non-Islam	No	Yes	No		Don't Know							No		No		No		No		No		No		No		No		No		No		No		No		No		No		No		No		No
Ashanti	Male	Nurse	Never Married	Tertiary	Non-Islam	No	No	No		Don't Know							No		No		No		No		No		No		No		No		No		No		No		No		No		No		No		No		No
Ashanti	Female	Doctor	Never Married	Tertiary	Non-Islam	No	Yes	No		Don't Know							No		No		Yes	30	No		No		Yes	7	Yes	14	No		No		Yes	14	No		No		Yes	7	No		No		No		No
Ashanti	Male	Nurse	Never Married	Tertiary	Non-Islam	No	No	No		Don't Know							No		No		No		No		No		No		No		No		No		No		No		No		No		No		No		No		No
Ashanti	Female	Others(specify)	Never Married	Tertiary	Non-Islam	No	Yes	No		Don't Know							Yes	Splash of biological fluid/respiratory secretions in the mucous membrane of eyes	Yes	7	Yes	7	No		No		Yes	7	Yes	7	No		No		No		No		No		Yes	7	Yes	7	No		No		No
Ashanti	Female	Others(specify)	Married/Co-habiting	Tertiary	Non-Islam	No	No	No		Don't Know							No		No		Yes	15	No		No		No		No		No		No		Yes	3	Yes	14	Yes	7	Yes	14	No		No		No		No
Ashanti	Male	Others(specify)	Married/Co-habiting	Tertiary	Non-Islam	No	No	No		Don't Know							No		No		Yes	5	Yes	5	No		Yes	5	No		No		No		Yes	5	No		No		Yes	5	No		No		No		No
Ashanti	Female	Nurse	Never Married	Tertiary	Non-Islam	No	Yes	No		Don't Know							No		No		No		No		No		No		No		No		No		No		No		No		No		No		No		No		No
Ashanti	Male	Lab scientist/technician/technologist	Never Married	Tertiary	Islam	No	Yes	No		Don't Know							No		No		No		No		No		No		No		No		No		No		No		No		No		No		No		No		No
Ashanti	Female	Nurse	Married/Co-habiting	Tertiary	Islam	No	Yes	No		Don't Know							No		No		Yes	7	No		No		No		No		No		No		No		No		No		No		No		No		No		No
Ashanti	Female	Nurse	Married/Co-habiting	Tertiary	Non-Islam	No	Yes	Yes	Yes	Yes	In-patient	No		No	No		No		No		Yes	5	No		No		No		No		No		No		No		No		No		Yes	5	No		No		No		No
Ashanti	Female	Nurse	Married/Co-habiting	Tertiary	Non-Islam	No	Yes	No		Don't Know							No		No		No		No		No		No		No		No		No		No		No		No		No		No		No		No		No
Ashanti	Female	Nurse	Married/Co-habiting	Tertiary	Non-Islam	No	No	No		Don't Know							No		No		No		No		No		No		No		No		No		No		No		No		No		No		No		No		No
Ashanti	Female	Others(specify)	Married/Co-habiting	Secondary	Islam	No	Yes	No		Don't Know							No		No		No		No		No		No		No		No		No		No		No		No		No		No		No		No		No
Ashanti	Female	Others(specify)	Ever Married	Tertiary	Non-Islam	No	Yes	No		Don't Know							No		No		Yes	4	Yes	3	No		No		No		No		No		Yes	4	No		Yes	7	Yes	4	Yes	4	No		No		No
Ashanti	Male	Nurse	Married/Co-habiting	Tertiary	Non-Islam	No	No	No		Don't Know							Yes	Splash of biological fluid/respiratory secretions on non-intact skin	No		Yes	3	No		No		No		No		No		No		No		No		No		No		No		No		No		No
Ashanti	Female	Others(specify)	Never Married	Tertiary	Non-Islam	No	No	No		Don't Know							No		No		No		No		No		No		No		No		No		No		No		No		No		No		No		No		No
Ashanti	Female	Others(specify)	Married/Co-habiting	Tertiary	Non-Islam	No	No	No		Don't Know							No		No		Yes	14	Yes	5	No		Yes	14	Yes	21	Yes	14	No		Yes	1	Yes	30	Yes	14	Yes	14	Yes	11	No		No		No
Ashanti	Male	Doctor	Married/Co-habiting	Tertiary	Non-Islam	No	Yes	Yes	Yes	Yes	In-patient	Yes	Nebulizing	Yes	No		No		No		No		No		No		No		No		No		No		No		No		No		No		No		No		No		No
Ashanti	Female	Nurse	Never Married	Tertiary	Non-Islam	No	No	No		Don't Know							No		No		No		No		No		No		No		No		No		No		No		No		No		No		No		No		No
Ashanti	Female	Nurse	Married/Co-habiting	Tertiary	Non-Islam	No	Yes	Yes	No	Yes	Others(specify)	No		No	No		No		No		No		No		No		No		No		No		No		No		No		No		No		No		No		No		No
Ashanti	Male	Nurse	Never Married	Tertiary	Non-Islam	No	Yes	Yes	No	Yes	In-patient	No		Yes	No		No		No		No		No		No		No		No		No		No		No		No		No		No		No		No		No		No
Ashanti	Female	Nurse	Never Married	Tertiary	Non-Islam	No	No	No		Don't Know							No		No		No		No		No		No		No		No		No		No		No		No		No		No		No		No		No
Ashanti	Female	Nurse	Married/Co-habiting	Tertiary	Non-Islam	No	No	No		Don't Know							No		No		No		No		No		No		No		No		No		No		No		No		No		No		No		No		No
Ashanti	Female	Nurse	Married/Co-habiting	Tertiary	Islam	No	No	No		Don't Know							No		No		No		No		No		No		No		No		No		No		No		No		No		No		No		No		No
Ashanti	Male	Nurse	Married/Co-habiting	Tertiary	Non-Islam	No	Yes	No		Don't Know							No		No		No		No		No		No		No		No		No		No		No		No		No		No		No		No		No
Ashanti	Female	Nurse	Never Married	Tertiary	Non-Islam	No	Yes	No		Don't Know							No		No		No		No		No		No		No		No		No		No		No		No		No		No		No		No		No
Ashanti	Female	Nurse	Married/Co-habiting	Tertiary	Non-Islam	No	No	No		Don't Know							No		No		Yes	3	Yes	2	No		No		No		No		No		No		No		No		Yes	4	No		No		No		No
Ashanti	Female	Others(specify)	Married/Co-habiting	Tertiary	Non-Islam	No	No	No		Don't Know							Yes	Splash of biological fluid/respiratory secretions on non-intact skin	No		No		Yes	2	No		No		No		No		No		No		No		No		Yes	2	No		No		No		No
Ashanti	Female	Nurse	Married/Co-habiting	Tertiary	Non-Islam	No	Yes	No		Don't Know							Yes	Splash of biological fluid/respiratory secretions on non-intact skin	No		No		No		No		No		No		No		No		No		No		No		No		No		No		No		No
Ashanti	Male	Nurse	Married/Co-habiting	Tertiary	Non-Islam	No	Yes	Yes	Yes	Yes	In-patient	Yes	Others(specify)	Yes	No		Yes	Splash of biological fluid/respiratory secretions on non-intact skin	No		No		Yes	2	No		No		No		No		No		No		No		No		No		No		No		No		No
Ashanti	Male	Nurse	Never Married	Tertiary	Non-Islam	No	Yes	Yes	Yes	Yes	In-patient	Yes	Others(specify)	Yes	No		Yes	Splash of biological fluid/respiratory secretions on non-intact skin	No		Yes	1	Yes	3	No		No		No		No		No		No		No		No		No		No		No		No		No
Ashanti	Male	Nurse	Never Married	Tertiary	Islam	No	No	No		Don't Know							No		No		No		No		No		No		No		No		No		No		No		No		No		No		No		No		No
Ashanti	Female	Nurse	Married/Co-habiting	Tertiary	Non-Islam	No	No	No		Don't Know							No		No		Yes	2	No		No		No		No		No		No		No		No		No		Yes	3	No		No		No		No
Ashanti	Female	Others(specify)	Married/Co-habiting	Tertiary	Islam	No	No	No		Don't Know							No		No		No		No		No		No		No		No		No		No		No		No		No		No		No		No		No
Ashanti	Male	Others(specify)	Never Married	Tertiary	Non-Islam	No	No	No		Don't Know							No		No		No		No		No		No		No		No		No		No		No		No		No		No		No		No		No
Ashanti	Female	Others(specify)	Married/Co-habiting	Tertiary	Islam	No	No	No		Don't Know							No		No		No		No		No		No		No		No		No		No		No		No		No		No		No		No		No
Ashanti	Female	Nurse	Never Married	Tertiary	Islam	No	No	No		Don't Know							No		No		No		No		No		No		No		No		No		No		No		No		No		No		No		No		No
Ashanti	Female	Nurse	Married/Co-habiting	Tertiary	Islam	No	No	No		Don't Know							No		No		No		No		No		No		No		No		No		No		No		No		No		No		No		No		No
Ashanti	Female	Nurse	Never Married	Tertiary	Islam	No	No	No		Don't Know							No		No		No		No		No		No		No		No		No		No		No		No		No		No		No		No		No
Ashanti	Female	Nurse	Married/Co-habiting	Tertiary	Non-Islam	No	Yes	No		Don't Know							No		No		No		Yes	3	No		No		No		No		No		No		No		No		Yes	3	No		No		No		No
Ashanti	Female	Cleaner/Orderly	Married/Co-habiting	Primary or less	Non-Islam	No	No	No		Don't Know							No		No		No		No		No		No		No		No		No		No		No		No		No		No		No		No		No
Ashanti	Female	Cleaner/Orderly	Married/Co-habiting	Primary or less	Islam	No	No	No		Don't Know							No		No		No		No		No		No		No		No		No		No		No		No		No		No		No		No		No
Ashanti	Female	Doctor	Married/Co-habiting	Tertiary	Non-Islam	No	Yes	Yes	Yes	Yes	In-patient	Yes	Tracheal intubation	Yes	No		Yes	Splash of biological fluid/respiratory secretions on non-intact skin	No		Yes	1	Yes	3	No		No		No		No		No		No		No		No		No		No		No		No		No
Ashanti	Male	Lab scientist/technician/technologist	Never Married	Tertiary	Non-Islam	No	Yes	Yes	Yes	Yes	In-patient	Yes	Others(specify)	Yes	No		Yes	Splash of biological fluid/respiratory secretions on non-intact skin	No		Yes	2	No		No		No		No		No		No		No		No		No		Yes	3	No		No		No		No
Ashanti	Female	Nurse	Never Married	Tertiary	Non-Islam	No	Yes	No		Don't Know							No		Yes	5	Yes	7	No		No		Yes	7	No		No		No		Yes	21	No		No		No		No		No		No		No
Ashanti	Male	Others(specify)	Married/Co-habiting	Tertiary	Non-Islam	No	Yes	Yes	No	Yes	Others(specify)	No		No	No		No		Yes	7	Yes	5	No		No		No		Yes	3	No		No		No		Yes	5	Yes	3	Yes	10	No		No		No		No
Ashanti	Male	Others(specify)	Never Married	Tertiary	Non-Islam	No	Yes	Yes	No	Yes	Others(specify)	No		No	No		No		No		No		No		No		No		No		No		No		No		No		No		No		No		No		No		No
Ashanti	Female	Nurse	Never Married	Tertiary	Non-Islam	No	Yes	No		Don't Know							No		No		No		No		No		No		No		No		No		No		No		No		No		No		No		No		No
Ashanti	Male	Nurse	Married/Co-habiting	Tertiary	Non-Islam	No	Yes	No		Don't Know							N/A		No		No		No		No		No		No		No		No		No		No		No		No		No		No		No		No
Ashanti	Male	Others(specify)	Married/Co-habiting	Tertiary	Non-Islam	No	Yes	No		Don't Know							N/A		No		No		No		No		No		No		No		No		No		No		No		No		No		No		No		No
Ashanti	Female	Others(specify)	Married/Co-habiting	Tertiary	Non-Islam	No	No	No		Don't Know							N/A		No		No		No		No		No		No		No		No		No		No		No		No		No		No		No		No
Ashanti	Male	Others(specify)	Never Married	Tertiary	Non-Islam	No	No	No		Don't Know							N/A		No		No		No		No		No		No		No		No		No		No		No		No		No		No		No		No
Ashanti	Female	Doctor	Married/Co-habiting	Tertiary	Non-Islam	No	Yes	No		Don't Know							N/A		No		No		No		No		No		No		No		No		No		No		No		No		No		No		No		No
Ashanti	Male	Others(specify)	Never Married	Tertiary	Non-Islam	No	Yes	Yes	No	Yes	Others(specify)	Yes	Collection of sputum	No	Yes	Home care	No		No		No		No		No		No		No		No		No		No		No		No		No		No		No		No		No
Ashanti	Female	Others(specify)	Never Married	Tertiary	Islam	No	Yes	No		Don't Know							No		No		No		No		No		No		No		No		No		No		No		No		No		No		No		No		No
Ashanti	Male	Nurse	Married/Co-habiting	Tertiary	Non-Islam	No	Yes	No		Don't Know							No		Yes	4	Yes	14	No		No		Yes	7	Yes	14	No		No		Yes	14	No		No		No		No		No		No		No
Ashanti	Female	Cleaner/Orderly	Married/Co-habiting	Secondary	Non-Islam	No	Yes	No		Don't Know							N/A		No		No		No		No		No		No		No		No		No		No		No		No		No		No		No		No
Ashanti	Female	Cleaner/Orderly	Married/Co-habiting	Secondary	Non-Islam	No	Yes	No		Don't Know							N/A		No		No		No		No		No		No		No		No		No		No		No		No		No		No		No		No
Ashanti	Female	Cleaner/Orderly	Never Married	Secondary	Non-Islam	No	No	No		Don't Know							N/A		No		No		No		No		No		No		No		No		No		No		No		No		No		No		No		No
Ashanti	Female	Nurse	Married/Co-habiting	Tertiary	Non-Islam	No	Yes	No		Don't Know							N/A		No		No		No		No		No		No		No		No		No		No		No		No		No		No		No		No
Ashanti	Male	Others(specify)	Married/Co-habiting	Tertiary	Non-Islam	No	Yes	No		Don't Know							No		No		No		No		No		No		No		No		No		No		No		No		Yes	7	No		No		No		No
Ashanti	Male	Others(specify)	Never Married	Tertiary	Non-Islam	No	Yes	No		Don't Know							N/A		No		No		No		No		No		No		No		No		No		No		No		No		No		No		No		No
Ashanti	Male	Nurse	Never Married	Tertiary	Non-Islam	No	Yes	No		Don't Know							No		Yes	3	Yes	14	Yes	9	No		No		No		No		No		No		Yes	3	No		Yes	4	No		No		No		No
Ashanti	Female	Others(specify)	Married/Co-habiting	Tertiary	Non-Islam	No	No	No		Don't Know							No		No		No		No		No		No		No		No		No		No		No		No		No		No		No		No		No
Ashanti	Female	Others(specify)	Married/Co-habiting	Tertiary	Non-Islam	No	Yes	No		Don't Know							N/A		No		No		No		No		No		No		No		No		No		No		No		No		No		No		No		No
Ashanti	Male	Nurse	Married/Co-habiting	Tertiary	Non-Islam	No	No	No		Don't Know							No		No		No		No		No		No		No		No		No		No		No		No		No		No		No		No		No
Ashanti	Female	Others(specify)	Married/Co-habiting	Tertiary	Non-Islam	No	Yes	No		Don't Know							N/A		No		No		No		No		No		No		No		No		No		No		No		No		No		No		No		No
Ashanti	Male	Nurse	Never Married	Primary or less	Non-Islam	No	No	No		Don't Know							No		Yes	5	Yes	14	No		No		Yes	7	No		No		No		No		No		Yes	7	Yes	14	Yes	1	No		No		No
Ashanti	Female	Nurse	Married/Co-habiting	Tertiary	Non-Islam	No	Yes	No		Don't Know							N/A		No		No		No		No		No		No		No		No		No		No		No		No		No		No		No		No
Ashanti	Male	Nurse	Never Married	Tertiary	Non-Islam	No	Yes	No		Don't Know							N/A		No		No		No		No		No		No		No		No		No		No		No		No		No		No		No		No
Ashanti	Female	Others(specify)	Married/Co-habiting	Tertiary	Non-Islam	No	Yes	No		Don't Know							N/A		No		No		No		No		No		No		No		No		No		No		No		No		No		No		No		No
Ashanti	Male	Others(specify)	Married/Co-habiting	Tertiary	Non-Islam	No	No	No		Don't Know							N/A		No		No		No		No		No		No		No		No		No		No		No		Yes	1	No		No		No		No
Ashanti	Male	Others(specify)	Never Married	Tertiary	Non-Islam	No	Yes	No		Don't Know							N/A		No		No		No		No		No		No		No		No		No		No		No		No		No		No		No		No
Ashanti	Male	Others(specify)	Never Married	Tertiary	Non-Islam	No	Yes	No		Don't Know							N/A		No		No		No		No		No		No		No		No		No		No		No		No		No		No		No		No
Ashanti	Female	Nurse	Never Married	Tertiary	Non-Islam	No	Yes	No		Don't Know							No		No		No		No		No		No		No		No		No		No		No		No		No		No		No		No		No
Ashanti	Male	Paramedic/transport	Married/Co-habiting	Secondary	Non-Islam	No	Yes	No		Don't Know							No		No		No		No		No		No		No		No		No		No		No		No		No		No		No		No		No
Ashanti	Female	Nurse	Never Married	Tertiary	Non-Islam	No	Yes	Yes	Yes	Yes	Outpatient	No		No	No		No		No		No		No		No		No		No		No		No		No		No		No		No		No		No		No		No
Ashanti	Female	Nurse	Married/Co-habiting	Tertiary	Non-Islam	No	Yes	Yes	Yes	Yes	In-patient	Yes	Nebulizing	Yes	No		No		Yes	1	Yes	3	No		No		No		Yes	3	No		No		No		No		No		Yes	1	No		No		No		No
Ashanti	Female	Nurse	Married/Co-habiting	Tertiary	Non-Islam	No	No	No		Don't Know							No		No		No		No		No		No		No		No		No		No		No		No		No		No		No		No		No
Ashanti	Female	Others(specify)	Never Married	Tertiary	Non-Islam	No	No	No		Don't Know							No		No		Yes	5	No		No		Yes	5	No		No		No		No		No		No		No		No		No		No		No
Ashanti	Female	Others(specify)	Never Married	Tertiary	Non-Islam	No	No	No		Don't Know							No		No		No		No		No		No		No		No		No		No		No		No		No		No		No		No		No
Ashanti	Female	Others(specify)	Never Married	Tertiary	Non-Islam	No	Yes	Yes	Yes	Yes	Outpatient	Yes	Others(specify)	No	No		Yes	Splash of biological fluid/respiratory secretions in the mucous membrane of mout	Yes	3	Yes	14	Yes	5	No		Yes	2	Yes	7	Yes	3	Yes	1	Yes	1	Yes	3	Yes	3	Yes	8	Yes	1	No		No		Yes
Ashanti	Female	Nurse	Never Married	Tertiary	Non-Islam	No	Yes	Yes	No	Yes	Outpatient	Yes	Others(specify)	No	No		No		No		No		No		No		No		No		No		No		No		No		No		No		No		No		No		No
Ashanti	Female	Nurse	Married/Co-habiting	Tertiary	Non-Islam	No	Yes	Yes	Yes	Yes	Outpatient	Yes	Collection of sputum	Yes	No		No		No		No		No		No		No		No		No		No		No		No		No		No		No		No		No		No
Ashanti	Female	Others(specify)	Never Married	Tertiary	Non-Islam	No	No	No		Don't Know							N/A		Yes	1	No		No		No		No		No		No		No		No		No		No		No		No		No		No		No
Ashanti	Female	Doctor	Married/Co-habiting	Tertiary	Non-Islam	No	No	No		Don't Know							No		No		No		No		No		No		No		No		No		No		No		No		No		No		No		No		No
Ashanti	Female	Nurse	Married/Co-habiting	Tertiary	Non-Islam	No	No	No		Don't Know							N/A		No		No		No		No		No		No		No		No		No		No		No		No		No		No		No		No
Ashanti	Female	Nurse	Never Married	Tertiary	Non-Islam	No	No	No		Don't Know							No		No		No		No		No		No		No		No		No		No		No		No		No		No		No		No		No
Ashanti	Female	Nurse	Married/Co-habiting	Tertiary	Non-Islam	No	Yes	No		Don't Know							No		No		No		No		No		No		No		No		No		No		No		No		No		No		No		No		No
Ashanti	Female	Cleaner/Orderly	Married/Co-habiting	Secondary	Non-Islam	No	Yes	No		Don't Know							No		No		No		No		No		No		No		No		No		No		No		No		Yes	3	No		No		No		No
Ashanti	Female	Nurse	Married/Co-habiting	Tertiary	Non-Islam	No	No	No		Don't Know							No		No		No		No		No		No		No		No		No		No		No		No		No		No		No		No		No
Ashanti	Female	Nurse	Never Married	Tertiary	Islam	No	Yes	No		Don't Know							N/A		No		No		No		No		No		No		No		No		No		No		No		No		No		No		No		No
Ashanti	Female	Lab scientist/technician/technologist	Married/Co-habiting	Tertiary	Non-Islam	No	No	No		Don't Know							No		No		No		No		No		No		No		No		No		No		No		No		No		No		No		No		No
Ashanti	Female	Lab scientist/technician/technologist	Married/Co-habiting	Tertiary	Islam	No	No	No		Don't Know							No		No		No		No		No		No		No		No		No		No		No		No		No		No		No		No		No
Ashanti	Female	Lab scientist/technician/technologist	Married/Co-habiting	Tertiary	Islam	No	Yes	No		Don't Know							N/A		No		No		No		No		No		No		No		No		No		No		No		No		No		No		No		No
Ashanti	Female	Radiographer	Married/Co-habiting	Tertiary	Non-Islam	No	Yes	No		Don't Know							N/A		Yes	3	Yes	1	No		No		Yes	2	Yes	1	No		No		No		No		No		Yes	4	No		No		No		No
Ashanti	Male	Lab scientist/technician/technologist	Married/Co-habiting	Tertiary	Non-Islam	No	Yes	No		Don't Know							No		No		No		No		No		No		No		No		No		No		No		No		No		No		No		No		No
Ashanti	Female	Lab scientist/technician/technologist	Married/Co-habiting	Tertiary	Non-Islam	No	No	No		Don't Know							N/A		No		No		No		No		No		No		No		No		No		No		No		No		No		No		No		No
Ashanti	Female	Radiographer	Never Married	Tertiary	Non-Islam	No	No	No		Don't Know							No		No		No		No		No		No		No		No		No		No		No		No		No		No		No		No		No
Ashanti	Male	Lab scientist/technician/technologist	Never Married	Tertiary	Non-Islam	No	No	No		Don't Know							No		No		No		No		No		No		No		No		No		No		No		No		No		No		No		No		No
Ashanti	Male	Doctor	Never Married	Tertiary	Non-Islam	No	Yes	No		Don't Know							No		No		No		No		No		No		No		No		No		No		No		No		No		No		No		No		No
Ashanti	Female	Nurse	Never Married	Tertiary	Non-Islam	No	Yes	No		Don't Know							N/A		Yes	2	Yes	3	No		No		No		No		Yes	1	No		Yes	2	Yes	1	No		Yes	2	No		No		No		No
Ashanti	Male	Nurse	Never Married	Tertiary	Non-Islam	No	Yes	No		Don't Know							N/A		Yes	1	Yes	1	No		No		No		No		No		No		No		No		No		No		No		No		No		No
Ashanti	Female	Nurse	Married/Co-habiting	Tertiary	Non-Islam	No	Yes	No		Don't Know							N/A		Yes	1	No		No		No		No		No		No		No		No		No		No		No		No		No		No		No
Ashanti	Female	Nurse	Married/Co-habiting	Tertiary	Non-Islam	No	No	No		Don't Know							N/A		No		No		No		No		No		No		No		No		No		No		No		No		No		No		No		No
Ashanti	Female	Nurse	Married/Co-habiting	Secondary	Non-Islam	No	No	No		Don't Know							N/A		No		No		No		No		No		No		No		No		No		No		No		No		No		No		No		No
Ashanti	Female	Cleaner/Orderly	Married/Co-habiting	Secondary	Non-Islam	No	No	No		Don't Know							No		No		No		No		No		No		No		No		No		No		No		No		No		No		No		No		No
Ashanti	Male	Doctor	Married/Co-habiting	Tertiary	Non-Islam	No	No	No		Don't Know							No		No		No		No		No		No		No		No		No		No		No		No		No		No		No		No		No
Ashanti	Male	Doctor	Married/Co-habiting	Tertiary	Non-Islam	No	Yes	No		Don't Know							No		No		No		No		No		No		No		No		No		No		No		No		No		No		No		No		No
Ashanti	Female	Nurse	Married/Co-habiting	Tertiary	Non-Islam	No	Yes	No		Don't Know							N/A		Yes	5	Yes	5	No		No		Yes	2	Yes	2	No		No		No		Yes	1	No		Yes	5	No		No		No		No
Ashanti	Male	Nurse	Married/Co-habiting	Tertiary	Non-Islam	No	No	No		Don't Know							No		No		No		No		No		No		No		No		No		No		No		No		No		No		No		No		No
Ashanti	Female	Nurse	Married/Co-habiting	Tertiary	Non-Islam	No	No	No		Don't Know							No		No		No		No		No		No		No		No		No		No		No		No		No		No		No		No		No
Ashanti	Female	Nurse	Never Married	Tertiary	Non-Islam	No	No	No		Don't Know							No		No		No		No		No		No		No		No		No		No		No		No		No		No		No		No		No
Ashanti	Female	Others(specify)	Married/Co-habiting	Tertiary	Non-Islam	No	No	No		Don't Know							No		No		No		No		No		No		No		No		No		No		No		No		No		No		No		No		No
Ashanti	Male	Cleaner/Orderly	Married/Co-habiting	Secondary	Non-Islam	No	No	No		Don't Know							No		No		No		No		No		No		No		No		No		No		No		No		No		No		No		No		No
Ashanti	Male	Doctor	Married/Co-habiting	Tertiary	Non-Islam	No	No	No		Don't Know							No		No		No		No		No		No		No		No		No		No		No		No		No		No		No		No		No
Ashanti	Female	Nurse	Married/Co-habiting	Tertiary	Non-Islam	No	No	No		Don't Know							No		No		No		No		No		No		No		No		No		No		No		No		No		No		No		No		No
Ashanti	Male	Nurse	Never Married	Tertiary	Non-Islam	No	Yes	No		Don't Know							N/A		No		No		No		No		No		No		No		No		No		No		No		No		No		No		No		No
Ashanti	Male	Cleaner/Orderly	Married/Co-habiting	Secondary	Non-Islam	No	Yes	No		Don't Know							N/A		Yes	4	No		No		No		No		No		No		No		No		No		No		No		No		No		No		No
Ashanti	Male	Nurse	Married/Co-habiting	Tertiary	Non-Islam	No	No	No		Don't Know							No		No		No		No		No		No		No		No		No		No		No		No		No		No		No		No		No
Ashanti	Female	Cleaner/Orderly	Married/Co-habiting	Secondary	Non-Islam	No	No	No		Don't Know							No		No		No		No		No		No		No		No		No		No		No		No		No		No		No		No		No
Ashanti	Female	Doctor	Married/Co-habiting	Tertiary	Non-Islam	No	No	No		Don't Know							N/A		No		No		No		No		No		No		No		No		No		No		No		No		No		No		No		No
Ashanti	Male	Nurse	Never Married	Tertiary	Non-Islam	No	No	No		Don't Know							No		No		No		No		No		No		No		No		No		No		No		No		No		No		No		No		No
Ashanti	Female	Lab scientist/technician/technologist	Married/Co-habiting	Tertiary	Non-Islam	No	No	No		Don't Know							N/A		No		No		No		No		No		No		No		No		No		No		No		No		No		No		No		No
Ashanti	Female	Nurse	Married/Co-habiting	Tertiary	Non-Islam	No	No	No		Don't Know							No		No		No		No		No		No		No		No		No		No		No		No		No		No		No		No		No
Ashanti	Male	Radiographer	Married/Co-habiting	Tertiary	Non-Islam	No	No	No		Don't Know							N/A		No		No		No		No		No		No		No		No		No		No		No		No		No		No		No		No
Ashanti	Female	Lab scientist/technician/technologist	Never Married	Tertiary	Non-Islam	No	Yes	No		Don't Know							No		No		No		No		No		No		No		No		No		No		No		No		No		No		No		No		No
Ashanti	Male	Doctor	Never Married	Tertiary	Non-Islam	No	Yes	No		Don't Know							No		No		No		No		No		No		No		No		No		No		No		No		No		No		No		No		No
Ashanti	Male	Nurse	Never Married	Tertiary	Non-Islam	No	Yes	No		Don't Know							N/A		No		No		No		No		No		No		No		No		No		No		No		No		No		No		No		No
Ashanti	Male	Nurse	Never Married	Tertiary	Non-Islam	No	Yes	No		Don't Know							N/A		Yes	5	Yes	5	Yes	3	No		No		Yes	2	No		No		No		No		No		Yes	5	Yes	1	No		No		No
Ashanti	Female	Nurse	Never Married	Tertiary	Non-Islam	No	Yes	No		Don't Know							N/A		Yes	3	Yes	3	Yes	2	No		No		No		No		No		No		No		Yes	2	Yes	3	No		No		No		No
Ashanti	Female	Doctor	Married/Co-habiting	Tertiary	Non-Islam	No	Yes	No		Don't Know							No		Yes	2	No		No		No		No		Yes	2	No		No		No		Yes	4	No		No		No		No		No		No
Ashanti	Male	Doctor	Married/Co-habiting	Tertiary	Non-Islam	No	Yes	No		Don't Know							N/A		No		No		No		No		No		No		No		No		No		No		No		No		No		No		No		No
Ashanti	Male	Nurse	Never Married	Tertiary	Islam	No	Yes	No		Don't Know							No		No		No		No		No		No		No		No		No		No		No		No		No		No		No		No		No
Ashanti	Male	Doctor	Never Married	Tertiary	Non-Islam	No	Yes	No		Don't Know							N/A		Yes	2	Yes	2	No		No		No		No		No		No		No		No		No		No		No		No		No		No
Ashanti	Male	Nurse	Never Married	Tertiary	Non-Islam	No	Yes	No		Don't Know							N/A		No		No		No		No		No		No		No		No		No		No		No		No		No		No		No		No
Ashanti	Female	Nurse	Ever Married	Tertiary	Non-Islam	No	Yes	No		Don't Know							N/A		No		No		No		No		No		No		No		No		No		No		No		No		No		No		No		No
Ashanti	Male	Cleaner/Orderly	Married/Co-habiting	Secondary	Non-Islam	No	No	No		Don't Know							No		No		No		No		No		No		No		No		No		No		No		No		No		No		No		No		No
Ashanti	Male	Cleaner/Orderly	Never Married	Tertiary	Non-Islam	No	Yes	No		Don't Know							No		No		No		No		No		No		No		No		No		No		No		No		Yes	2	No		No		No		No
Ashanti	Female	Nurse	Married/Co-habiting	Tertiary	Non-Islam	No	Yes	No		Don't Know							No		No		No		No		No		No		No		No		No		No		No		No		No		No		No		No		No
Ashanti	Female	Nurse	Married/Co-habiting	Tertiary	Non-Islam	No	Yes	No		Don't Know							No		No		No		No		No		No		Yes	1	No		No		No		No		No		No		No		No		No		No
Ashanti	Female	Nurse	Married/Co-habiting	Tertiary	Non-Islam	No	Yes	No		Don't Know							No		Yes	3	Yes	2	No		No		No		No		No		No		No		Yes	2	No		No		No		No		No		No
Ashanti	Male	Nurse	Never Married	Tertiary	Non-Islam	No	No	No		Don't Know							No		No		No		No		No		No		No		No		No		No		No		No		No		No		No		No		No
Ashanti	Male	Paramedic/transport	Never Married	Tertiary	Non-Islam	No	Yes	No		Don't Know							N/A		Yes	4	Yes	2	Yes	1	No		Yes	1	Yes	2	No		No		No		No		No		Yes	32	No		No		No		No
Ashanti	Male	Cleaner/Orderly	Married/Co-habiting	Secondary	Non-Islam	No	No	No		Don't Know							No		No		No		No		No		No		No		No		No		No		No		No		No		No		No		No		No
Ashanti	Male	Nurse	Never Married	Tertiary	Non-Islam	No	Yes	No		Don't Know							No		No		No		No		No		No		No		No		No		No		No		No		No		No		No		No		No
Ashanti	Female	Paramedic/transport	Never Married	Tertiary	Non-Islam	No	No	No		Don't Know							No		No		No		No		No		No		No		No		No		No		No		No		No		No		No		No		No
Ashanti	Female	Pharmacist	Married/Co-habiting	Tertiary	Non-Islam	No	No	No		Don't Know							N/A		No		No		No		No		No		No		No		No		No		No		No		No		No		No		No		No
Ashanti	Male	Others(specify)	Married/Co-habiting	Tertiary	Non-Islam	No	Yes	No		Don't Know							N/A		Yes	3	Yes	2	Yes	1	No		Yes	3	No		No		No		No		No		No		No		No		No		No		No
Ashanti	Male	Others(specify)	Never Married	Tertiary	Non-Islam	No	Yes	No		Don't Know							N/A		Yes	5	Yes	6	No		No		Yes	1	Yes	1	No		No		No		No		No		Yes	2	No		No		No		No
Ashanti	Male	Doctor	Never Married	Tertiary	Non-Islam	No	Yes	No		Don't Know							No		Yes	1	Yes	2	No		No		No		No		No		No		No		No		No		No		No		No		No		No
Ashanti	Male	Doctor	Married/Co-habiting	Tertiary	Non-Islam	No	No	No		Don't Know							N/A		No		No		No		No		No		No		No		No		No		No		No		No		No		No		No		No
Ashanti	Female	Nurse	Never Married	Tertiary	Non-Islam	No	Yes	No		Don't Know							N/A		Yes	5	Yes	3	Yes	2	No		Yes	1	Yes	1	No		No		No		Yes	2	No		Yes	3	No		No		No		No
Ashanti	Male	Paramedic/transport	Married/Co-habiting	Secondary	Non-Islam	No	Yes	No		Don't Know							N/A		No		No		No		No		No		No		No		No		No		No		No		No		No		No		No		No
Ashanti	Male	Paramedic/transport	Married/Co-habiting	Secondary	Non-Islam	No	Yes	No		Don't Know							N/A		No		No		No		No		No		No		No		No		No		No		No		No		No		No		No		No
Ashanti	Male	Paramedic/transport	Married/Co-habiting	Secondary	Non-Islam	No	Yes	No		Don't Know							N/A		No		No		No		No		No		No		No		No		No		No		No		No		No		No		No		No
Ashanti	Female	Nurse	Never Married	Tertiary	Non-Islam	No	Yes	No		Don't Know							N/A		No		No		No		No		No		No		No		No		No		No		No		No		No		No		No		No
Ashanti	Female	Nurse	Never Married	Tertiary	Non-Islam	No	Yes	No		Don't Know							No		No		No		No		No		No		No		No		No		No		No		No		No		No		No		No		No
Ashanti	Female	Nurse	Married/Co-habiting	Tertiary	Non-Islam	No	Yes	No		Don't Know							N/A		No		No		No		No		No		No		No		No		No		No		No		No		No		No		No		No
Ashanti	Female	Doctor	Married/Co-habiting	Tertiary	Non-Islam	No	No	No		Don't Know							N/A		No		No		No		No		No		No		No		No		No		No		No		No		No		No		No		No
Ashanti	Female	Doctor	Never Married	Tertiary	Non-Islam	No	Yes	No		Don't Know							N/A		Yes	2	Yes	1	No		No		No		No		No		No		No		No		No		No		No		No		No		No
Ashanti	Female	Doctor	Married/Co-habiting	Tertiary	Non-Islam	No	Yes	No		Don't Know							N/A		Yes	2	Yes	2	No		No		Yes	2	Yes	1	No		No		No		No		No		No		No		No		No		Yes
Ashanti	Female	Doctor	Married/Co-habiting	Tertiary	Non-Islam	No	Yes	No		Don't Know							N/A		Yes	3	Yes	2	No		No		Yes	1	No		No		No		No		No		No		No		No		No		No		No
Ashanti	Female	Nurse	Married/Co-habiting	Tertiary	Non-Islam	No	No	No		Don't Know							N/A		No		No		No		No		No		No		No		No		No		No		No		No		No		No		No		No
Ashanti	Male	Doctor	Married/Co-habiting	Tertiary	Non-Islam	No	No	No		Don't Know							No		No		No		No		No		No		No		No		No		No		No		No		No		No		No		No		No
Ashanti	Female	Nurse	Married/Co-habiting	Tertiary	Non-Islam	No	Yes	No		Don't Know							N/A		Yes	2	Yes	2	Yes	1	No		Yes	1	Yes	3	No		No		No		No		No		No		No		No		No		No
Ashanti	Female	Nurse	Married/Co-habiting	Tertiary	Non-Islam	No	Yes	No		Don't Know							N/A		No		No		No		No		No		No		No		No		No		No		No		No		No		No		No		No
Ashanti	Female	Others(specify)	Never Married	Tertiary	Non-Islam	No	Yes	No		Don't Know							N/A		Yes	5	Yes	5	Yes	3	No		Yes	2	Yes	2	No		No		No		No		No		Yes	3	No		No		No		No
Ashanti	Male	Doctor	Never Married	Tertiary	Non-Islam	No	Yes	No		Don't Know							N/A		Yes	3	Yes	3	No		No		No		Yes	2	No		No		No		No		No		Yes	4	No		No		No		No
Ashanti	Female	Nurse	Married/Co-habiting	Tertiary	Non-Islam	No	Yes	No		Don't Know							No		Yes	3	Yes	2	No		No		No		No		No		No		No		No		No		No		No		No		No		No
Ashanti	Female	Nurse	Married/Co-habiting	Tertiary	Non-Islam	No	Yes	No		Don't Know							N/A		Yes	2	Yes	2	Yes	1	No		Yes	1	Yes	2	No		No		No		No		No		Yes	4	No		No		No		No
Ashanti	Female	Nurse	Married/Co-habiting	Primary or less	Non-Islam	No	No	No		Don't Know							No		No		No		No		No		No		No		No		No		No		No		No		No		No		No		No		No
Ashanti	Female	Nurse	Married/Co-habiting	Tertiary	Non-Islam	No	Yes	No		Don't Know							N/A		Yes	3	Yes	2	No		No		No		Yes	2	No		No		No		No		No		No		No		No		No		No
Ashanti	Male	Cleaner/Orderly	Married/Co-habiting	Primary or less	Islam	No	No	No		Don't Know							No		No		No		No		No		No		No		No		No		No		No		No		No		No		No		No		No
Ashanti	Male	Nurse	Married/Co-habiting	Tertiary	Islam	No	Yes	Yes	Yes	Yes	Outpatient	Yes	Collection of sputum	No	No		No		No		Yes	7	Yes	5	No		No		No		No		No		No		No		No		No		No		No		No		No
Ashanti	Female	Nurse	Married/Co-habiting	Tertiary	Non-Islam	No	Yes	Yes	Yes	Yes	Outpatient	Yes	Collection of sputum	Yes	No		No		No		Yes	10	No		No		Yes	5	Yes	4	No		No		Yes	5	No		Yes	4	Yes	5	No		No		No		No
Ashanti	Female	Nurse	Married/Co-habiting	Tertiary	Non-Islam	No	Yes	Yes	Yes	Yes	In-patient	No		Yes	No		No		No		No		No		No		No		No		No		No		No		No		No		No		No		No		No		No
Ashanti	Male	Nurse	Never Married	Tertiary	Non-Islam	No	No	No		Don't Know							No		No		No		No		No		No		No		No		No		No		No		No		No		No		No		No		No
Ashanti	Male	Nurse	Married/Co-habiting	Tertiary	Islam	No	Yes	No		Don't Know							No		No		No		No		No		No		No		No		No		No		No		No		No		No		No		No		No
Ashanti	Female	Nurse	Married/Co-habiting	Tertiary	Islam	No	Yes	Yes	No	No							No		No		Yes	5	No		No		Yes	5	Yes	5	No		No		No		No		No		No		No		No		No		No
Ashanti	Female	Others(specify)	Married/Co-habiting	Tertiary	Non-Islam	No	Yes	Yes	Yes	Yes	ICU	Yes	Nebulizing	Yes	No		No		Yes	5	Yes	5	Yes	10	No		No		Yes	3	No		No		No		No		Yes	6	Yes	5	No		No		No		No
Ashanti	Female	Others(specify)	Married/Co-habiting	Tertiary	Non-Islam	No	No	No		Don't Know							N/A		Yes	7	Yes	7	Yes	7	No		No		Yes	7	No		No		No		Yes	14	No		No		No		No		No		No
Ashanti	Female	Others(specify)	Married/Co-habiting	Tertiary	Non-Islam	No	Yes	Yes	No	Yes	Procedure room/ aerosol generating procedure/ testing	Yes	Collection of sputum	No	No		N/A		No		Yes	4	Yes	14	No		No		No		No		No		No		No		No		No		No		No		No		No
Ashanti	Female	Lab scientist/technician/technologist	Never Married	Tertiary	Non-Islam	No	No	No		Don't Know							No		Yes	3	Yes	7	No		No		No		No		No		No		No		Yes	7	Yes	7	Yes	7	No		No		No		No
Ashanti	Female	Nurse	Married/Co-habiting	Tertiary	Non-Islam	No	Yes	Yes	No	Yes	Others(specify)	No		No	No		No		No		No		No		No		No		No		No		No		No		Yes	4	Yes	4	Yes	4	No		No		No		No
Ashanti	Female	Others(specify)	Never Married	Tertiary	Non-Islam	No	Yes	Yes	No	Yes	Others(specify)	No		No	No		N/A		No		Yes	6	No		No		No		No		No		No		No		No		No		No		No		No		No		No
Ashanti	Female	Others(specify)	Never Married	Tertiary	Non-Islam	No	No	No		Don't Know							No		No		Yes	7	No		No		Yes	5	No		No		No		No		No		No		No		No		No		No		No
Ashanti	Female	Nurse	Married/Co-habiting	Tertiary	Non-Islam	No	No	Yes	No	No							No		Yes	3	Yes	4	Yes	6	No		Yes	5	Yes	5	No		No		Yes	7	No		Yes	10	Yes	5	No		No		No		No
Ashanti	Female	Nurse	Married/Co-habiting	Tertiary	Non-Islam	No	No	Yes	No	No							No		No		No		No		No		No		No		No		No		No		No		No		No		No		No		No		No
Ashanti	Male	Nurse	Married/Co-habiting	Tertiary	Non-Islam	No	No	No		Don't Know							No		No		No		No		No		No		No		No		No		No		No		No		No		No		No		No		No
Ashanti	Male	Radiographer	Never Married	Tertiary	Non-Islam	No	Yes	No		Don't Know							No		No		No		No		No		No		No		No		No		No		No		No		No		No		No		No		No
Ashanti	Female	Nurse	Married/Co-habiting	Tertiary	Non-Islam	No	Yes	No		Don't Know							N/A		No		No		No		No		No		No		No		No		No		No		No		No		No		No		No		No
Ashanti	Male	Nurse	Married/Co-habiting	Tertiary	Non-Islam	No	No	No		Don't Know							No		No		No		No		No		No		No		No		No		No		No		No		No		No		No		No		No
Ashanti	Female	Nurse	Married/Co-habiting	Tertiary	Non-Islam	No	No	No		Don't Know							No		No		No		No		No		No		No		No		No		No		No		No		No		No		No		No		No
Ashanti	Female	Others(specify)	Never Married	Tertiary	Non-Islam	No	Yes	No		Don't Know							No		Yes	30	Yes	30	Yes	14	No		No		Yes	7	No		No		No		Yes	14	No		Yes	14	No		No		No		No
Ashanti	Female	Others(specify)	Married/Co-habiting	Tertiary	Non-Islam	No	Yes	No		Don't Know							No		Yes	2	Yes	7	Yes	14	Yes	2	Yes	14	Yes	14	No		No		No		Yes	7	No		Yes	14	No		No		No		No
Ashanti	Male	Doctor	Married/Co-habiting	Tertiary	Non-Islam	No	Yes	No		Don't Know							No		No		No		No		No		No		No		No		No		No		No		No		No		No		No		No		No
Ashanti	Female	Nurse	Married/Co-habiting	Tertiary	Non-Islam	No	No	No		Don't Know							No		No		No		No		No		No		No		No		No		No		No		No		No		No		No		No		No
Ashanti	Male	Nurse	Never Married	Tertiary	Non-Islam	No	No	No		Don't Know							Yes	Splash of biological fluid/respiratory secretions in the mucous membrane of mout	No		No		Yes	5	No		No		Yes	4	No		No		No		Yes	4	No		No		No		No		No		No
Ashanti	Male	Pharmacist	Married/Co-habiting	Tertiary	Non-Islam	No	Yes	Yes	Yes	Yes	Others(specify)	No		No	No		No		No		No		No		No		No		No		No		No		No		No		No		No		Yes	7	No		No		No
Ashanti	Male	Others(specify)	Married/Co-habiting	Tertiary	Non-Islam	No	No	No		Don't Know							No		No		No		No		No		No		No		No		No		No		No		No		No		No		No		No		No
Ashanti	Male	Others(specify)	Ever Married	Secondary	Non-Islam	No	Yes	No		Don't Know							No		Yes	55	No		Yes	5	No		No		No		No		No		Yes	5	No		No		No		No		No		No		No
Ashanti	Female	Others(specify)	Married/Co-habiting	Tertiary	Non-Islam	No	No	No		Don't Know							No		No		No		No		No		No		No		No		No		No		No		No		No		No		No		No		No
Ashanti	Female	Nurse	Never Married	Tertiary	Non-Islam	No	No	No		Don't Know							No		No		No		No		No		No		No		No		No		No		No		No		No		No		No		No		No
Ashanti	Male	Cleaner/Orderly	Married/Co-habiting	Secondary	Non-Islam	No	Yes	No		Don't Know							No		No		No		No		No		No		No		No		No		No		No		No		No		No		No		No		No
Ashanti	Female	Others(specify)	Ever Married	Secondary	Non-Islam	No	Yes	No		Don't Know							No		No		Yes	4	No		No		No		No		No		No		No		No		No		Yes	5	No		No		No		No
Ashanti	Male	Lab scientist/technician/technologist	Never Married	Tertiary	Non-Islam	No	Yes	No		Don't Know							No		No		No		No		No		No		No		No		No		No		No		No		No		No		No		No		No
Ashanti	Male	Lab scientist/technician/technologist	Never Married	Tertiary	Non-Islam	No	No	No		Don't Know							No		No		No		No		No		No		No		No		No		No		No		No		No		Yes	14	No		No		No
Ashanti	Male	Lab scientist/technician/technologist	Never Married	Tertiary	Non-Islam	No	No	No		Don't Know							No		No		No		No		No		No		No		No		No		No		No		No		No		No		No		No		No
Ashanti	Male	Lab scientist/technician/technologist	Never Married	Tertiary	Non-Islam	No	Yes	No		Don't Know							No		Yes	5	Yes	4	No		No		No		No		No		No		No		No		No		No		No		No		No		No
Ashanti	Male	Lab scientist/technician/technologist	Married/Co-habiting	Tertiary	Non-Islam	No	Yes	No		Don't Know							No		No		No		No		No		No		No		No		No		No		No		No		No		No		No		No		No
Ashanti	Female	Others(specify)	Married/Co-habiting	Tertiary	Non-Islam	No	Yes	No		Don't Know							No		Yes	4	No		No		No		No		No		No		No		No		No		No		Yes	7	No		No		No		No
Ashanti	Male	Cleaner/Orderly	Ever Married	Primary or less	Islam	No	No	No		Don't Know							No		No		No		No		No		No		No		No		No		No		No		No		No		No		No		No		No
Ashanti	Female	Nurse	Married/Co-habiting	Tertiary	Non-Islam	No	Yes	No		Don't Know							No		No		No		Yes	5	No		Yes	5	Yes	4	No		No		Yes	5	No		No		Yes	5	No		No		No		No
Ashanti	Male	Nurse	Married/Co-habiting	Tertiary	Non-Islam	No	Yes	No		Don't Know							No		No		No		No		No		No		No		No		No		No		No		No		No		No		No		No		No
Ashanti	Female	Nurse	Never Married	Tertiary	Non-Islam	No	Yes	No		Don't Know							No		No		No		No		No		No		No		No		No		No		No		No		No		No		No		No		No
Ashanti	Female	Others(specify)	Married/Co-habiting	Tertiary	Non-Islam	No	Yes	No		Don't Know							No		Yes	7	Yes	7	No		No		No		No		No		No		No		No		No		No		No		No		No		No
Ashanti	Female	Others(specify)	Never Married	Tertiary	Non-Islam	No	Yes	No		Don't Know							No		No		No		No		No		No		No		No		No		No		No		No		No		No		No		No		No
Ashanti	Female	Nurse	Married/Co-habiting	Tertiary	Non-Islam	No	No	Yes	No	No							No		No		No		No		No		No		No		No		No		No		No		No		No		No		No		No		No
Ashanti	Male	Pharmacist	Married/Co-habiting	Tertiary	Non-Islam	No	Yes	No		Don't Know							No		No		No		No		No		No		No		No		No		No		No		No		No		No		No		No		No
Ashanti	Female	Others(specify)	Never Married	Tertiary	Non-Islam	No	No	No		Don't Know							No		No		No		No		No		No		No		No		No		No		No		No		No		No		No		No		No
Ashanti	Male	Others(specify)	Never Married	Tertiary	Non-Islam	No	No	No		Don't Know							No		No		Yes	5	Yes	5	No		No		Yes	4	No		No		Yes	4	No		No		No		No		No		No		No
Ashanti	Female	Nurse	Married/Co-habiting	Tertiary	Non-Islam	No	Yes	No		Don't Know							No		No		No		No		No		No		No		No		No		No		No		No		No		No		No		No		No
Ashanti	Male	Others(specify)	Married/Co-habiting	Tertiary	Non-Islam	No	No	No		Don't Know							No		No		No		No		No		No		No		No		No		No		No		No		No		No		No		No		No
Ashanti	Female	Others(specify)	Married/Co-habiting	Tertiary	Non-Islam	No	Yes	Yes	Yes	Yes	Outpatient	Yes	Others(specify)	Yes	No		No		No		No		No		No		No		No		No		No		No		No		No		No		No		No		No		No
Ashanti	Female	Others(specify)	Married/Co-habiting	Tertiary	Non-Islam	No	No	No		Don't Know							No		Yes	5	Yes	6	Yes	8	No		No		No		No		Yes	4	No		No		No		No		No		No		No		No
Ashanti	Female	Nurse	Never Married	Tertiary	Non-Islam	No	No	Yes	Yes	Yes	In-patient	No		No	No		No		No		No		No		No		No		No		No		No		No		No		No		No		No		No		No		No
Ashanti	Female	Nurse	Married/Co-habiting	Tertiary	Non-Islam	No	No	No		Don't Know							No		No		No		No		No		No		No		No		No		No		No		No		No		No		No		No		No
Ashanti	Female	Nurse	Never Married	Tertiary	Non-Islam	No	No	No		Don't Know							No		No		No		No		No		No		No		No		No		No		No		No		No		No		No		No		No
Ashanti	Female	Nurse	Never Married	Tertiary	Non-Islam	No	No	No		Don't Know							No		Yes	3	Yes	4	No		No		No		No		No		No		No		No		No		Yes	7	No		No		No		No
Ashanti	Male	Others(specify)	Never Married	Tertiary	Non-Islam	No	No	No		Don't Know							No		No		No		No		No		No		No		No		No		No		No		No		No		No		No		No		No
Ashanti	Male	Others(specify)	Married/Co-habiting	Tertiary	Non-Islam	No	No	No		Don't Know							No		No		No		No		No		No		No		No		No		No		No		No		No		No		No		No		No
Ashanti	Female	Nurse	Never Married	Tertiary	Islam	No	No	No		Don't Know							No		No		No		No		No		No		No		No		No		No		No		No		No		No		No		No		No
Ashanti	Female	Nurse	Never Married	Tertiary	Non-Islam	No	Yes	Yes	Yes	Yes	In-patient	Yes	Others(specify)	Yes	No		No		No		Yes	5	Yes	2	No		No		No		No		No		No		No		No		No		No		No		No		No
Ashanti	Female	Nurse	Married/Co-habiting	Tertiary	Non-Islam	No	No	No		Don't Know							No		No		No		No		No		No		No		No		No		No		No		No		No		No		No		No		No
Ashanti	Female	Nurse	Married/Co-habiting	Tertiary	Non-Islam	No	No	No		Don't Know							No		No		No		No		No		No		No		No		No		No		No		No		No		No		No		No		No
Ashanti	Female	Others(specify)	Married/Co-habiting	Tertiary	Non-Islam	No	Yes	No		Don't Know							No		No		Yes	3	No		No		No		No		No		No		No		Yes	3	No		Yes	2	No		No		No		No
Ashanti	Female	Lab scientist/technician/technologist	Married/Co-habiting	Tertiary	Non-Islam	No	No	No		Don't Know							Yes	Splash of biological fluid/respiratory secretions on non-intact skin	No		No		Yes	7	No		No		No		No		No		Yes	2	No		No		Yes	6	Yes	3	No		No		No
Ashanti	Male	Lab scientist/technician/technologist	Never Married	Tertiary	Non-Islam	No	No	No		Don't Know							No		No		No		No		No		No		No		No		No		No		No		No		No		No		No		No		No
Ashanti	Female	Lab scientist/technician/technologist	Married/Co-habiting	Tertiary	Non-Islam	No	No	No		Don't Know							No		No		No		No		No		No		No		No		No		No		No		No		No		No		No		No		No
Ashanti	Male	Lab scientist/technician/technologist	Never Married	Tertiary	Non-Islam	No	No	No		Don't Know							No		No		No		No		No		No		No		No		No		No		No		No		No		No		No		No		No
Ashanti	Male	Nurse	Never Married	Tertiary	Non-Islam	No	No	No		Don't Know							No		No		No		No		No		No		No		No		No		No		No		No		No		No		No		No		No
Ashanti	Female	Cleaner/Orderly	Married/Co-habiting	Primary or less	Non-Islam	No	No	No		Don't Know							No		No		No		No		No		No		No		No		No		No		No		No		No		No		No		No		No
Ashanti	Male	Nurse	Never Married	Tertiary	Non-Islam	No	No	No		Don't Know							No		No		No		No		No		No		No		No		No		No		No		No		No		No		No		No		No
Ashanti	Female	Nurse	Never Married	Tertiary	Non-Islam	No	No	No		Don't Know							No		No		Yes	2	Yes	3	No		No		No		No		No		No		No		No		Yes	4	No		No		No		No
Ashanti	Female	Nurse	Married/Co-habiting	Tertiary	Non-Islam	No	No	No		Don't Know							No		No		No		No		No		No		No		No		No		No		No		No		No		No		No		No		No
Ashanti	Female	Nurse	Married/Co-habiting	Tertiary	Non-Islam	No	No	No		Don't Know							No		No		No		No		No		No		No		No		No		No		No		No		No		No		No		No		No
Ashanti	Female	Pharmacist	Married/Co-habiting	Primary or less	Non-Islam	No	No	No		Don't Know							No		No		No		No		No		No		No		No		No		No		No		No		No		No		No		No		No
Ashanti	Female	Nurse	Married/Co-habiting	Tertiary	Islam	No	No	No		Don't Know							No		No		No		No		No		No		No		No		No		No		No		No		No		No		No		No		No
Ashanti	Female	Cleaner/Orderly	Married/Co-habiting	Primary or less	Non-Islam	No	No	No		Don't Know							No		No		Yes	2	No		No		No		No		No		No		No		No		No		No		No		No		No		No
Ashanti	Female	Others(specify)	Never Married	Tertiary	Non-Islam	No	Yes	No		Don't Know							No		No		No		No		No		No		No		No		No		No		No		No		No		No		No		No		No
Ashanti	Male	Others(specify)	Never Married	Tertiary	Non-Islam	No	Yes	Yes	No	No							No		No		No		No		No		No		No		No		No		No		No		No		No		No		No		No		No
Ashanti	Male	Doctor	Married/Co-habiting	Tertiary	Non-Islam	No	No	No		Don't Know							Yes	Splash of biological fluid/respiratory secretions on non-intact skin	Yes	7	No		Yes	7	No		No		Yes	7	No		No		No		No		No		No		No		No		No		No
Ashanti	Female	Nurse	Married/Co-habiting	Tertiary	Non-Islam	No	No	No		Don't Know							No		Yes	7	Yes	7	No		No		No		No		No		No		No		No		No		No		No		No		No		No
Ashanti	Male	Others(specify)	Never Married	Tertiary	Non-Islam	No	No	No		Don't Know							No		No		No		No		No		No		No		No		No		No		No		No		No		No		No		No		No
Ashanti	Female	Nurse	Never Married	Tertiary	Non-Islam	No	Yes	No		Don't Know							No		Yes	14	Yes	7	Yes	10	No		No		Yes	2	No		Yes	7	No		Yes	10	No		Yes	10	Yes	7	No		No		No
Ashanti	Male	Paramedic/transport	Married/Co-habiting	Secondary	Non-Islam	No	No	No		Don't Know							Yes	Splash of biological fluid/respiratory secretions on non-intact skin	No		No		Yes	14	No		No		No		No		No		Yes	14	No		No		Yes	6	No		No		No		No
Ashanti	Female	Lab scientist/technician/technologist	Never Married	Tertiary	Non-Islam	No	No	No		Don't Know							No		No		No		No		No		No		No		No		No		No		No		No		No		No		No		No		No
Ashanti	Female	Nurse	Never Married	Tertiary	Non-Islam	No	Yes	Yes	No	Yes	In-patient	No		No	Yes	Others(specify)	No		No		No		Yes	4	No		Yes	1	No		No		No		No		No		No		No		No		No		No		No
Ashanti	Female	Nurse	Married/Co-habiting	Tertiary	Non-Islam	No	No	No		Don't Know							No		No		Yes	3	Yes	3	No		No		No		No		No		No		No		No		No		No		No		No		No
Ashanti	Female	Nurse	Married/Co-habiting	Tertiary	Non-Islam	No	Yes	Yes	Yes	Yes	Procedure room/ aerosol generating procedure/ testing	No		No	No		No		No		No		No		No		No		No		No		No		No		No		No		No		No		No		No		No
Ashanti	Female	Nurse	Married/Co-habiting	Tertiary	Non-Islam	No	No	No		Don't Know							No		No		No		No		No		No		No		No		No		No		No		No		No		No		No		No		No
Ashanti	Male	Nurse	Never Married	Tertiary	Non-Islam	No	Yes	Yes	No	No							No		No		Yes	2	Yes	3	No		No		No		No		No		No		No		No		No		No		No		No		No
Ashanti	Male	Cleaner/Orderly	Married/Co-habiting	Secondary	Non-Islam	No	No	No		Don't Know							No		Yes	5	Yes	5	No		No		No		No		Yes	1	No		No		Yes	7	No		Yes	7	No		No		No		No
Ashanti	Female	Nurse	Never Married	Tertiary	Non-Islam	No	Yes	Yes	No	Yes	Others(specify)	No		No	No		No		No		No		No		No		No		No		No		No		No		No		No		No		No		No		No		No
Ashanti	Male	Nurse	Never Married	Tertiary	Non-Islam	No	Yes	Yes	Yes	Yes	In-patient	Yes	Others(specify)	Yes	No		No		No		No		No		No		No		No		No		No		No		Yes	3	No		Yes	3	No		No		No		No
Ashanti	Female	Cleaner/Orderly	Married/Co-habiting	Primary or less	Non-Islam	No	No	No		Don't Know							No		No		Yes	4	Yes	4	No		Yes	5	No		No		No		No		Yes	4	Yes	4	No		No		No		No		No
Ashanti	Male	Nurse	Married/Co-habiting	Tertiary	Non-Islam	No	Yes	No		Don't Know							No		No		No		No		No		No		No		No		No		No		No		No		No		No		No		No		No
Ashanti	Female	Nurse	Married/Co-habiting	Tertiary	Non-Islam	No	No	Yes	No	No							No		Yes	5	Yes	5	No		No		No		Yes	3	Yes	2	No		No		No		No		Yes	5	No		No		No		No
Ashanti	Female	Nurse	Married/Co-habiting	Tertiary	Non-Islam	No	Yes	No		Don't Know							No		No		No		No		No		No		No		No		No		No		No		No		No		No		No		No		No
Ashanti	Female	Nurse	Married/Co-habiting	Tertiary	Non-Islam	No	Yes	Yes	Yes	Yes	Outpatient	Yes	Nebulizing	Yes	No		No		Yes	5	Yes	4	No		No		No		No		No		No		No		No		No		Yes	5	No		No		No		No
Ashanti	Female	Nurse	Never Married	Tertiary	Non-Islam	No	Yes	No		Don't Know							No		No		No		No		No		No		No		No		No		No		No		No		No		No		No		No		No
Ashanti	Female	Nurse	Never Married	Tertiary	Non-Islam	No	No	No		Don't Know							No		No		No		No		No		No		No		No		No		No		No		No		No		No		No		No		No
Ashanti	Male	Nurse	Married/Co-habiting	Tertiary	Non-Islam	No	Yes	Yes	Yes	Yes	In-patient	Yes	Nebulizing	Yes	No		No		Yes	7	Yes	7	Yes	3	No		Yes	2	No		No		No		Yes	3	No		Yes	5	Yes	5	Yes	3	No		No		No
Ashanti	Male	Nurse	Never Married	Tertiary	Non-Islam	No	Yes	Yes	No	Yes	Others(specify)	No		No	No		No		No		Yes	2	No		No		No		No		No		No		No		No		No		No		No		No		No		No
Ashanti	Female	Nurse	Never Married	Tertiary	Non-Islam	No	No	No		Don't Know							No		No		No		No		No		No		No		No		No		No		No		No		No		No		No		No		No
Ashanti	Female	Cleaner/Orderly	Married/Co-habiting	Secondary	Non-Islam	No	No	No		Don't Know							No		No		Yes	3	Yes	3	No		No		No		No		No		No		No		No		No		No		No		No		No
Ashanti	Male	Cleaner/Orderly	Married/Co-habiting	Primary or less	Non-Islam	No	No	No		Don't Know							No		No		No		No		No		No		No		No		No		No		No		No		No		No		No		No		No
Ashanti	Female	Nurse	Married/Co-habiting	Tertiary	Non-Islam	No	Yes	No		Don't Know							No		No		No		No		No		No		No		No		No		No		No		No		No		No		No		No		No
Ashanti	Male	Nurse	Never Married	Tertiary	Non-Islam	No	Yes	No		Don't Know							No		No		No		No		No		No		No		No		No		No		No		No		No		No		No		No		No
Ashanti	Female	Nurse	Married/Co-habiting	Tertiary	Non-Islam	No	No	No		Don't Know							No		No		No		No		No		No		No		No		No		No		No		No		No		No		No		No		No
Ashanti	Female	Others(specify)	Married/Co-habiting	Primary or less	Non-Islam	No	Yes	No		Don't Know							No		No		Yes	7	No		No		No		No		No		No		No		No		No		No		No		No		No		No
Ashanti	Female	Others(specify)	Married/Co-habiting	Tertiary	Non-Islam	No	Yes	No		Don't Know							No		No		No		No		No		No		No		No		No		No		No		No		No		No		No		No		No
Ashanti	Male	Cleaner/Orderly	Never Married	Secondary	Non-Islam	No	Yes	Yes	No	No							No		No		No		No		No		No		No		No		No		No		No		No		No		No		No		No		No
Ashanti	Female	Others(specify)	Married/Co-habiting	Tertiary	Non-Islam	No	No	No		Don't Know							No		No		No		No		No		No		No		No		No		No		No		No		No		No		No		No		No
Ashanti	Female	Nurse	Married/Co-habiting	Tertiary	Non-Islam	No	Yes	No		Don't Know							No		No		No		No		No		No		No		No		No		No		No		No		No		No		No		No		No
Ashanti	Male	Nurse	Married/Co-habiting	Tertiary	Islam	No	Yes	No		Don't Know							No		No		No		No		No		No		No		No		No		No		No		No		No		No		No		No		No
Ashanti	Female	Nurse	Married/Co-habiting	Tertiary	Non-Islam	No	Yes	No		Don't Know							No		No		No		No		No		No		No		No		No		No		No		No		No		No		No		No		No
Ashanti	Female	Nurse	Never Married	Tertiary	Non-Islam	No	No	No		Don't Know							No		No		No		No		No		No		No		No		No		No		No		No		No		No		No		No		No
Ashanti	Female	Nurse	Never Married	Tertiary	Islam	No	Yes	Yes	No	No							No		Yes	5	No		Yes	5	No		No		No		No		No		Yes	4	No		No		No		No		No		No		No
Ashanti	Female	Nurse	Married/Co-habiting	Tertiary	Non-Islam	No	Yes	No		Don't Know							Yes	Splash of biological fluid/respiratory secretions in the mucous membrane of eyes	Yes	5	No		No		No		No		No		No		No		No		No		Yes	5	Yes	5	No		No		No		No
Ashanti	Female	Cleaner/Orderly	Married/Co-habiting	Primary or less	Non-Islam	No	No	No		Don't Know							No		No		No		No		No		No		No		No		No		No		No		No		No		No		No		No		No
Ashanti	Female	Nurse	Married/Co-habiting	Tertiary	Non-Islam	No	Yes	No		Don't Know							No		No		No		No		No		No		No		No		No		No		No		No		No		No		No		No		No
Ashanti	Female	Nurse	Married/Co-habiting	Tertiary	Non-Islam	No	No	No		Don't Know							No		No		No		No		No		No		No		No		No		No		No		No		No		No		No		No		No
Ashanti	Female	Nurse	Married/Co-habiting	Tertiary	Non-Islam	No	No	No		Don't Know							No		No		No		Yes	2	No		No		No		No		No		No		No		No		Yes	3	No		No		No		No
Ashanti	Female	Nurse	Never Married	Tertiary	Non-Islam	No	Yes	No		Don't Know							No		No		No		No		No		No		No		No		No		No		No		No		No		No		No		No		No
Ashanti	Female	Nurse	Never Married	Tertiary	Non-Islam	No	No	No		Don't Know							No		No		No		No		No		No		No		No		No		No		No		No		No		No		No		No		No
Ashanti	Female	Nurse	Married/Co-habiting	Tertiary	Non-Islam	No	No	No		Don't Know							No		No		No		No		No		No		No		No		No		No		No		No		No		No		No		No		No
Ashanti	Male	Others(specify)	Married/Co-habiting	Tertiary	Non-Islam	No	No	No		Don't Know							No		No		Yes	3	No		No		No		No		No		No		Yes	5	No		No		Yes	4	No		No		No		No
Ashanti	Female	Nurse	Married/Co-habiting	Tertiary	Non-Islam	No	No	No		Don't Know							No		No		No		No		No		No		No		No		No		No		No		No		No		No		No		No		No
Ashanti	Male	Nurse	Never Married	Tertiary	Non-Islam	No	No	No		Don't Know							No		No		No		No		No		No		No		No		No		No		No		No		No		No		No		No		No
Ashanti	Female	Nurse	Married/Co-habiting	Tertiary	Non-Islam	No	Yes	No		Don't Know							No		No		Yes	2	No		No		No		No		No		No		No		No		No		No		No		No		No		No
Ashanti	Male	Nurse	Never Married	Tertiary	Non-Islam	No	Yes	Yes	Yes	Yes	In-patient	Yes	Others(specify)	Yes	No		Yes	Splash of biological fluid/respiratory secretions on non-intact skin	Yes	1	No		No		No		No		No		No		No		No		No		No		Yes	10	No		No		No		No
Ashanti	Male	Nurse	Never Married	Tertiary	Non-Islam	No	No	No		Don't Know							No		No		No		No		No		No		No		No		No		No		No		No		No		No		No		No		No
Ashanti	Female	Others(specify)	Married/Co-habiting	Tertiary	Non-Islam	No	No	Yes	No	No							No		No		Yes	7	Yes	5	No		No		No		No		No		No		No		No		Yes	5	No		No		No		No
Ashanti	Male	Others(specify)	Married/Co-habiting	Tertiary	Islam	No	Yes	Yes	Yes	Yes	Procedure room/ aerosol generating procedure/ testing	Yes	Open airway suctioning	Yes	No		No		No		Yes	5	No		No		No		No		No		No		No		No		Yes	3	Yes	3	No		No		No		No
Ashanti	Female	Nurse	Married/Co-habiting	Tertiary	Islam	No	Yes	Yes	Yes	Yes	Outpatient	Yes	Collection of sputum	No	No		No		No		Yes	5	No		No		No		No		No		No		No		No		Yes	5	No		No		No		No		No
Ashanti	Male	Nurse	Never Married	Tertiary	Non-Islam	No	Yes	No		Don't Know							No		No		No		No		No		No		No		No		No		No		No		No		No		No		No		No		No
Ashanti	Male	Nurse	Married/Co-habiting	Tertiary	Non-Islam	No	Yes	Yes	No	No							No		No		No		No		No		No		No		No		No		No		No		No		No		No		No		No		No
Ashanti	Female	Nurse	Never Married	Tertiary	Non-Islam	No	No	No		Don't Know							No		No		No		No		No		No		No		No		No		No		No		No		No		No		No		No		No
Ashanti	Female	Nurse	Married/Co-habiting	Tertiary	Non-Islam	No	Yes	Yes	Yes	Yes	Outpatient	No		No	No		No		No		Yes	3	No		No		No		No		No		No		No		No		No		Yes	3	No		No		No		No
Ashanti	Female	Nurse	Never Married	Tertiary	Non-Islam	No	Yes	No		Don't Know							No		No		No		No		No		No		No		No		No		No		No		No		No		No		No		No		No
Ashanti	Female	Nurse	Married/Co-habiting	Tertiary	Non-Islam	No	No	No		Don't Know							No		Yes	3	No		No		No		No		Yes	5	No		No		No		No		No		Yes	3	No		No		No		Yes
Ashanti	Female	Nurse	Never Married	Tertiary	Non-Islam	No	No	No		Don't Know							No		No		No		No		No		No		No		No		No		No		No		No		No		No		No		No		No
Ashanti	Male	Nurse	Married/Co-habiting	Tertiary	Non-Islam	No	Yes	Yes	Yes	Yes	In-patient	Yes	Collection of sputum	Yes	No		No		No		Yes	30	Yes	30	No		Yes	21	No		Yes	14	No		Yes	14	No		No		Yes	14	Yes	21	No		No		Yes
Ashanti	Male	Others(specify)	Never Married	Tertiary	Non-Islam	No	Yes	No		Don't Know							No		Yes	30	No		Yes	7	No		No		No		No		No		Yes	12	No		No		Yes	30	No		No		No		No
Ashanti	Male	Nurse	Married/Co-habiting	Tertiary	Non-Islam	No	Yes	No		Don't Know							No		No		No		No		No		No		No		No		No		No		No		No		No		No		No		No		No
Ashanti	Male	Nurse	Never Married	Tertiary	Non-Islam	No	Yes	No		Don't Know							No		Yes	21	Yes	21	No		No		No		No		No		No		No		No		No		No		No		No		No		No
Ashanti	Female	Nurse	Never Married	Tertiary	Non-Islam	No	Yes	No		Don't Know							No		Yes	7	Yes	7	Yes	7	No		No		No		No		Yes	7	Yes	7	No		No		No		No		No		No		No
Ashanti	Female	Nurse	Ever Married	Tertiary	Non-Islam	No	Yes	No		Don't Know							No		No		Yes	7	No		No		No		No		No		No		No		Yes	7	Yes	7	Yes	7	No		No		No		No
Ashanti	Male	Nurse	Never Married	Tertiary	Non-Islam	No	No	No		Don't Know							No		No		No		No		No		No		No		No		No		No		No		No		No		No		No		No		No
Ashanti	Female	Nurse	Married/Co-habiting	Tertiary	Non-Islam	No	Yes	No		Don't Know							Yes	Puncture/sharp accident with any material contaminated with biological fluid/res	Yes	7	Yes	7	Yes	7	No		Yes	5	No		Yes	7	No		Yes	14	No		Yes	7	Yes	5	No		No		No		Yes
Ashanti	Female	Nurse	Married/Co-habiting	Tertiary	Islam	No	No	No		Don't Know							No		No		Yes	3	No		No		No		No		No		No		No		No		No		Yes	14	No		No		No		No
Ashanti	Female	Nurse	Married/Co-habiting	Tertiary	Non-Islam	No	Yes	No		Don't Know							No		No		Yes	3	No		No		No		No		No		No		No		No		No		No		No		Yes	4	No		No
Ashanti	Male	Nurse	Never Married	Tertiary	Non-Islam	No	Yes	No		Don't Know							No		No		No		No		No		No		No		No		No		No		No		No		No		No		No		No		No
Ashanti	Female	Nurse	Married/Co-habiting	Tertiary	Non-Islam	No	Yes	No		Don't Know							No		No		No		No		No		No		No		No		No		No		No		No		No		No		No		No		No
Ashanti	Male	Nurse	Never Married	Tertiary	Non-Islam	No	Yes	Yes	Yes	Yes	In-patient	Yes	Others(specify)	Yes	No		No		Yes	14	Yes	10	No		No		Yes	32	Yes	5	Yes	28	No		Yes	14	Yes	14	Yes	14	Yes	38	No		Yes	28	No		Yes
Ashanti	Female	Others(specify)	Married/Co-habiting	Tertiary	Non-Islam	No	Yes	Yes	Yes	Yes	In-patient	Yes	Others(specify)	Yes	No		No		Yes	30	Yes	21	Yes	60	No		Yes	30	Yes	21	No		Yes	14	Yes	30	Yes	60	Yes	60	Yes	60	Yes	14	Yes	30	Yes	7	Yes
Ashanti	Female	Nurse	Married/Co-habiting	Tertiary	Non-Islam	No	Yes	Yes	Yes	Yes	In-patient	Yes	Nebulizing	Yes	No		Yes	Splash of biological fluid/respiratory secretions on non-intact skin	Yes	3	Yes	10	Yes	14	No		Yes	14	Yes	5	Yes	5	Yes	4	Yes	5	Yes	5	Yes	7	Yes	7	Yes	7	Yes	18	No		No
Ashanti	Female	Others(specify)	Married/Co-habiting	Tertiary	Non-Islam	No	Yes	Yes	Yes	Yes	In-patient	Yes	Tracheal intubation	Yes	No		No		No		Yes	3	No		No		No		No		No		No		No		No		No		No		No		No		No		No
Ashanti	Male	Doctor	Married/Co-habiting	Tertiary	Non-Islam	No	Yes	Yes	Yes	Yes	In-patient	Yes	Nebulizing	Yes	No		No		No		No		No		No		No		No		No		No		No		No		No		No		No		No		No		No
Ashanti	Female	Nurse	Never Married	Tertiary	Non-Islam	No	Yes	Yes	Yes	Yes	In-patient	Yes	Nebulizing	Yes	No		No		No		No		Yes	7	No		Yes	3	No		No		No		No		No		No		No		No		No		No		No
Ashanti	Male	Nurse	Never Married	Tertiary	Non-Islam	No	Yes	No		Don't Know							No		No		Yes	3	Yes	3	No		No		Yes	4	No		No		Yes	30	No		Yes	3	Yes	14	Yes	2	No		No		No
Ashanti	Female	Nurse	Never Married	Tertiary	Non-Islam	No	No	No		Don't Know							No		No		No		No		No		No		No		No		No		No		No		No		No		No		No		No		No
Ashanti	Female	Nurse	Never Married	Tertiary	Non-Islam	No	No	No		Don't Know							No		No		No		No		No		No		Yes	7	No		No		No		No		No		Yes	7	No		No		No		No
Ashanti	Male	Nurse	Never Married	Tertiary	Non-Islam	No	Yes	No		Don't Know							No		Yes	5	Yes	7	No		No		Yes	7	Yes	3	No		No		No		No		Yes	3	Yes	7	No		No		No		Yes
Ashanti	Male	Nurse	Never Married	Tertiary	Non-Islam	No	Yes	No		Don't Know							No		No		No		No		No		No		No		No		No		No		No		No		No		No		No		No		No
Ashanti	Male	Nurse	Never Married	Tertiary	Non-Islam	No	Yes	No		Don't Know							No		Yes	3	Yes	7	No		No		No		No		No		No		No		No		No		No		No		No		No		No
Ashanti	Male	Doctor	Married/Co-habiting	Tertiary	Non-Islam	No	Yes	Yes	Yes	Yes	Outpatient	Yes	Others(specify)	No	No		Yes	Splash of biological fluid/respiratory secretions on non-intact skin	Yes	5	No		Yes	7	No		Yes	7	No		No		No		No		No		No		Yes	5	Yes	1	No		No		No
Ashanti	Female	Others(specify)	Married/Co-habiting	Tertiary	Non-Islam	No	Yes	No		Don't Know							No		Yes	7	Yes	7	No		No		No		No		No		No		Yes	4	No		No		Yes	7	No		No		No		No
Ashanti	Female	Others(specify)	Married/Co-habiting	Tertiary	Non-Islam	No	No	No		Don't Know							No		No		No		No		No		No		No		No		No		No		No		No		No		No		No		No		No
Ashanti	Female	Nurse	Married/Co-habiting	Tertiary	Non-Islam	No	Yes	Yes	Yes	Yes	In-patient	Yes	Others(specify)	Yes	No		Yes	Splash of biological fluid/respiratory secretions on non-intact skin	No		Yes	6	No		No		No		No		No		No		No		No		No		Yes	7	No		No		No		No
Ashanti	Female	Nurse	Married/Co-habiting	Tertiary	Non-Islam	No	Yes	No		Don't Know							No		No		No		No		No		No		No		No		No		No		No		No		No		No		No		No		No
Ashanti	Male	Nurse	Never Married	Tertiary	Non-Islam	No	Yes	Yes	Yes	Yes	In-patient	Yes	Others(specify)	No	No		No		Yes	14	Yes	14	No		No		No		No		No		No		No		No		No		No		Yes	6	Yes	3	No		No
Ashanti	Female	Nurse	Married/Co-habiting	Tertiary	Non-Islam	No	Yes	Yes	No	No							No		No		No		No		No		No		No		No		No		No		No		No		No		No		No		No		No
Ashanti	Male	Doctor	Married/Co-habiting	Tertiary	Non-Islam	No	Yes	Yes	No	Yes	Others(specify)	No		No	No		No		No		No		No		No		No		No		No		No		No		No		No		No		No		No		No		No
Ashanti	Female	Nurse	Never Married	Tertiary	Non-Islam	No	No	No		Don't Know							No		No		No		No		No		No		No		No		No		No		No		No		No		No		No		No		No
Ashanti	Female	Nurse	Married/Co-habiting	Tertiary	Non-Islam	No	Yes	Yes	No	Yes	In-patient	No		No	No		No		Yes	5	Yes	5	No		No		Yes	3	Yes	7	No		No		No		Yes	5	No		Yes	14	No		No		No		No
Ashanti	Male	Nurse	Never Married	Tertiary	Islam	No	Yes	Yes	Yes	Yes	In-patient	Yes	Nebulizing	Yes	No		No		No		Yes	4	No		No		No		Yes	5	No		No		No		No		No		No		No		No		No		No
Ashanti	Female	Others(specify)	Married/Co-habiting	Tertiary	Non-Islam	No	No	No		Don't Know							No		No		No		No		No		No		No		No		No		No		No		No		No		No		No		No		No
Ashanti	Male	Nurse	Married/Co-habiting	Tertiary	Non-Islam	No	Yes	No		Don't Know							No		No		No		No		No		No		No		No		No		No		No		No		No		No		No		No		No
Ashanti	Female	Nurse	Married/Co-habiting	Tertiary	Non-Islam	No	No	No		Don't Know							Yes	Splash of biological fluid/respiratory secretions on non-intact skin	Yes	6	Yes	10	No		No		No		No		No		No		No		Yes	5	Yes	12	Yes	7	Yes	4	No		No		No
Ashanti	Female	Others(specify)	Married/Co-habiting	Tertiary	Non-Islam	No	No	No		Don't Know							No		Yes	7	No		Yes	14	No		No		No		No		No		Yes	14	No		No		No		Yes	7	No		No		No
Ashanti	Female	Nurse	Never Married	Tertiary	Non-Islam	No	Yes	No		Don't Know							No		No		Yes	7	Yes	14	No		No		No		No		No		No		No		No		Yes	7	No		No		No		No
Ashanti	Female	Nurse	Never Married	Tertiary	Non-Islam	No	Yes	No		Don't Know							No		No		No		No		No		No		No		No		No		No		No		No		No		No		No		No		No
Ashanti	Female	Nurse	Never Married	Tertiary	Non-Islam	No	Yes	No		Don't Know							No		Yes	7	Yes	4	Yes	10	No		No		Yes	7	No		No		No		No		No		No		No		No		No		No
Ashanti	Female	Nurse	Married/Co-habiting	Tertiary	Non-Islam	No	No	No		Don't Know							No		No		Yes	14	Yes	7	No		Yes	7	No		No		No		No		No		No		No		No		No		No		No
Ashanti	Female	Nurse	Never Married	Tertiary	Non-Islam	No	Yes	No		Don't Know							No		No		No		No		No		No		No		No		No		No		No		No		No		No		No		No		No
Ashanti	Male	Radiographer	Never Married	Tertiary	Non-Islam	No	Yes	No		Don't Know							No		No		No		Yes	14	No		Yes	10	Yes	5	No		No		No		No		No		No		No		No		No		No
Ashanti	Male	Nurse	Never Married	Tertiary	Non-Islam	No	Yes	Yes	Yes	Yes	In-patient	Yes	Tracheal intubation	Yes	No		No		Yes	4	Yes	14	No		No		No		Yes	10	No		No		Yes	1	Yes	30	Yes	30	Yes	14	No		No		No		No
Ashanti	Female	Others(specify)	Never Married	Tertiary	Islam	No	No	No		Don't Know							No		No		No		No		No		No		No		No		No		No		No		No		No		No		No		No		No
Ashanti	Male	Pharmacist	Never Married	Tertiary	Non-Islam	No	No	No		Don't Know							No		No		No		No		No		No		No		No		No		No		No		No		No		No		No		No		No
Ashanti	Male	Lab scientist/technician/technologist	Married/Co-habiting	Tertiary	Non-Islam	No	No	No		Don't Know							No		No		No		No		No		No		No		No		No		No		No		No		No		No		No		No		No
Ashanti	Male	Doctor	Married/Co-habiting	Tertiary	Non-Islam	No	Yes	Yes	Yes	Yes	In-patient	No		Yes	No		No		No		No		No		No		No		No		No		No		No		No		No		No		No		No		No		No
Ashanti	Female	Nurse	Married/Co-habiting	Tertiary	Non-Islam	No	Yes	Yes	Yes	Yes	In-patient	Yes	Tracheal intubation	Yes	No		No		No		No		No		No		No		No		No		No		No		No		No		No		No		No		No		No
Ashanti	Female	Others(specify)	Married/Co-habiting	Tertiary	Non-Islam	No	Yes	Yes	Yes	Yes	In-patient	Yes	Tracheal intubation	Yes	No		No		No		No		No		No		No		No		No		No		No		No		No		No		No		No		No		No
Ashanti	Male	Nurse	Never Married	Tertiary	Non-Islam	No	No	No		Don't Know							No		No		No		No		No		No		No		No		No		No		No		No		No		No		No		No		No
Ashanti	Female	Nurse	Never Married	Tertiary	Non-Islam	No	No	No		Don't Know							No		No		No		No		No		No		No		No		No		No		No		No		No		No		No		No		No
Ashanti	Female	Nurse	Never Married	Tertiary	Non-Islam	No	Yes	No		Don't Know							No		No		Yes	5	No		No		No		Yes	5	No		No		No		No		No		No		No		No		No		No
Ashanti	Female	Lab scientist/technician/technologist	Married/Co-habiting	Tertiary	Non-Islam	No	Yes	No		Don't Know							No		No		No		No		No		No		No		No		No		No		No		No		No		Yes	7	No		No		No
Ashanti	Male	Nurse	Married/Co-habiting	Tertiary	Non-Islam	No	Yes	Yes	Yes	Yes	Others(specify)	Yes	Others(specify)	Yes	No		No		No		No		No		No		No		No		No		No		No		No		No		No		No		No		No		No
Ashanti	Male	Radiographer	Married/Co-habiting	Tertiary	Non-Islam	No	Yes	Yes	Yes	Yes	Others(specify)	Yes	Others(specify)	Yes	No		No		No		Yes	7	No		No		Yes	14	Yes	5	No		No		No		No		No		Yes	7	No		No		No		No
Ashanti	Female	Nurse	Married/Co-habiting	Tertiary	Non-Islam	No	Yes	Yes	Yes	Yes	In-patient	Yes	Others(specify)	Yes	No		Yes	Splash of biological fluid/respiratory secretions on non-intact skin	No		Yes	10	Yes	8	No		Yes	7	Yes	5	No		Yes	7	No		Yes	10	Yes	10	Yes	10	Yes	4	Yes	2	No		Yes
Ashanti	Female	Nurse	Married/Co-habiting	Tertiary	Non-Islam	No	Yes	No		Don't Know							Yes	Splash of biological fluid/respiratory secretions on non-intact skin	No		No		No		No		No		No		No		No		No		No		No		No		No		No		No		No
Ashanti	Female	Nurse	Married/Co-habiting	Tertiary	Non-Islam	No	No	No		Don't Know							No		No		No		No		No		No		No		No		No		No		No		No		No		No		No		No		No
Ashanti	Female	Nurse	Never Married	Tertiary	Non-Islam	No	Yes	No		Don't Know							No		No		No		No		No		No		No		No		No		No		No		No		No		No		No		No		No
Ashanti	Male	Nurse	Never Married	Tertiary	Non-Islam	No	No	No		Don't Know							No		No		No		No		No		No		No		No		No		No		No		No		No		No		No		No		No
Ashanti	Female	Nurse	Married/Co-habiting	Tertiary	Non-Islam	No	No	No		Don't Know							No		No		No		No		No		No		No		No		No		No		No		No		No		No		No		No		No
Ashanti	Female	Nurse	Married/Co-habiting	Tertiary	Non-Islam	No	Yes	Yes	Yes	Yes	Others(specify)	Yes	Others(specify)	Yes	Yes	Others(specify)	N/A		No		Yes	2	No		No		Yes	5	No		No		No		No		No		No		No		No		No		No		No
Ashanti	Male	Nurse	Married/Co-habiting	Tertiary	Non-Islam	No	Yes	No		Don't Know							No		Yes	5	No		No		No		Yes	7	No		No		No		No		No		Yes	5	No		No		No		No		No
Ashanti	Female	Nurse	Married/Co-habiting	Tertiary	Non-Islam	No	No	No		Don't Know							No		No		No		No		No		No		No		No		No		No		No		No		No		No		No		No		No
Ashanti	Female	Nurse	Never Married	Tertiary	Non-Islam	No	No	No		Don't Know							No		No		No		No		No		No		No		No		No		No		No		No		No		No		No		No		No
Ashanti	Female	Nurse	Never Married	Tertiary	Non-Islam	No	No	No		Don't Know							No		No		No		No		No		No		No		No		No		No		No		No		No		No		No		No		No
Ashanti	Female	Nurse	Never Married	Tertiary	Non-Islam	No	Yes	Yes	Yes	Yes	In-patient	Yes	Others(specify)	Yes	No		N/A		No		No		No		No		No		No		No		No		No		No		No		No		No		No		No		No
Ashanti	Female	Others(specify)	Married/Co-habiting	Tertiary	Non-Islam	No	No	No		Don't Know							No		No		No		No		No		No		No		No		No		No		No		No		No		No		No		No		No
Ashanti	Male	Others(specify)	Never Married	Tertiary	Non-Islam	No	Yes	No		Don't Know							N/A		No		No		Yes	10	No		No		No		No		No		No		No		No		No		No		No		No		No
Ashanti	Male	Cleaner/Orderly	Married/Co-habiting	Secondary	Non-Islam	No	No	No		Don't Know							N/A		Yes	3	No		No		No		No		No		No		No		No		No		No		No		No		No		No		No
Ashanti	Male	Others(specify)	Married/Co-habiting	Tertiary	Non-Islam	No	Yes	No		Don't Know							No		No		Yes	4	Yes	16	No		Yes	8	No		No		No		Yes	7	No		No		No		No		No		No		No
Ashanti	Male	Others(specify)	Married/Co-habiting	Tertiary	Non-Islam	No	Yes	Yes	Yes	Yes	Procedure room/ aerosol generating procedure/ testing	Yes	Others(specify)	Don't Know	Yes	Home care	N/A		No		No		Yes	7	No		No		No		No		No		No		No		No		No		No		No		No		No
Ashanti	Male	Others(specify)	Married/Co-habiting	Tertiary	Non-Islam	No	Yes	Yes	Yes	Yes	Procedure room/ aerosol generating procedure/ testing	Yes	Others(specify)	No	No		N/A		No		No		No		No		No		No		No		No		No		No		No		No		No		No		No		No
Ashanti	Female	Others(specify)	Never Married	Tertiary	Non-Islam	No	No	No		Don't Know							No		No		Yes	7	Yes	7	No		No		No		No		No		Yes	4	No		No		No		No		No		No		No
Ashanti	Female	Others(specify)	Married/Co-habiting	Tertiary	Non-Islam	No	Yes	No		Don't Know							No		No		No		No		No		No		No		No		No		No		No		No		No		No		No		No		No
Ashanti	Male	Lab scientist/technician/technologist	Married/Co-habiting	Tertiary	Non-Islam	No	Yes	No		Don't Know							No		No		No		No		No		No		No		No		No		No		No		No		No		No		No		No		No
Ashanti	Male	Nurse	Never Married	Tertiary	Non-Islam	No	Yes	No		Don't Know							No		No		No		No		No		No		No		No		No		No		No		No		No		No		No		No		No
Ashanti	Female	Nurse	Married/Co-habiting	Tertiary	Islam	No	No	No		Don't Know							No		No		No		No		No		No		No		No		No		No		No		No		No		No		No		No		No
Ashanti	Female	Nurse	Married/Co-habiting	Tertiary	Non-Islam	No	No	Yes	No	No							No		No		Yes	7	Yes	5	No		Yes	5	No		No		No		No		No		No		No		No		No		No		No
Ashanti	Female	Nurse	Married/Co-habiting	Tertiary	Non-Islam	No	Yes	Yes	Yes	Yes	Procedure room/ aerosol generating procedure/ testing	Yes	Collection of sputum	No	No		No		No		Yes	7	No		No		No		No		No		No		No		No		No		No		No		No		No		No
Ashanti	Female	Nurse	Married/Co-habiting	Tertiary	Non-Islam	No	Yes	Yes	Yes	Yes	In-patient	No		No	No		No		No		No		No		No		No		Yes	7	No		No		Yes	3	No		Yes	3	No		No		No		No		No
Ashanti	Female	Nurse	Married/Co-habiting	Tertiary	Islam	No	Yes	No		Don't Know							No		No		No		No		No		No		No		No		No		No		No		No		No		No		No		No		No
Ashanti	Female	Others(specify)	Married/Co-habiting	Tertiary	Islam	No	No	No		Don't Know							No		No		No		No		No		No		No		No		No		No		No		No		No		No		No		No		No
Ashanti	Female	Nurse	Married/Co-habiting	Tertiary	Non-Islam	No	Yes	Yes	Yes	Yes	Procedure room/ aerosol generating procedure/ testing	Yes	Nebulizing	No	No		No		No		No		No		No		No		No		No		No		No		No		No		Yes	5	No		No		No		No
Ashanti	Female	Nurse	Never Married	Tertiary	Non-Islam	No	No	No		Don't Know							No		No		Yes	3	No		No		No		No		No		No		Yes	2	No		No		No		No		No		No		No
Ashanti	Female	Nurse	Married/Co-habiting	Tertiary	Non-Islam	No	Yes	No		Don't Know							No		No		No		No		No		No		No		No		No		No		No		No		No		No		No		No		No
Ashanti	Male	Others(specify)	Married/Co-habiting	Tertiary	Non-Islam	No	No	No		Don't Know							No		Yes	4	Yes	4	Yes	5	No		No		No		No		No		No		No		No		No		No		No		No		No
Ashanti	Male	Others(specify)	Married/Co-habiting	Tertiary	Non-Islam	No	Yes	No		Don't Know							No		No		Yes	14	No		No		No		Yes	7	No		No		No		No		Yes	4	No		No		No		No		No
Ashanti	Female	Nurse	Married/Co-habiting	Tertiary	Non-Islam	No	Yes	Yes	No	No							No		No		No		No		No		No		No		No		No		No		No		No		No		No		No		No		No
Ashanti	Female	Nurse	Married/Co-habiting	Tertiary	Islam	No	Yes	Yes	No	No							No		No		No		No		No		No		No		No		No		No		No		Yes	7	Yes	7	No		No		No		No
Ashanti	Female	Nurse	Never Married	Tertiary	Non-Islam	No	No	No		Don't Know							No		No		No		Yes	5	No		No		Yes	5	No		No		No		No		No		No		No		No		No		No
Ashanti	Female	Nurse	Never Married	Tertiary	Non-Islam	No	Yes	Yes	Yes	Yes	In-patient	Yes	Others(specify)	Yes	No		Yes	Splash of biological fluid/respiratory secretions on non-intact skin	No		Yes	4	No		No		No		Yes	2	Yes	7	No		Yes	3	Yes	2	No		Yes	7	Yes	2	No		No		No
Ashanti	Female	Nurse	Married/Co-habiting	Tertiary	Non-Islam	No	Yes	No		Don't Know							Yes	Splash of biological fluid/respiratory secretions on non-intact skin	No		No		No		No		No		No		No		No		No		No		No		No		No		No		No		No
Ashanti	Female	Nurse	Never Married	Tertiary	Non-Islam	No	No	No		Don't Know							No		No		No		No		No		No		No		No		No		No		No		No		No		No		No		No		No
Ashanti	Male	Nurse	Never Married	Tertiary	Non-Islam	No	Yes	Yes	No	Yes	In-patient	Yes	Others(specify)	Yes	No		Yes	Splash of biological fluid/respiratory secretions on non-intact skin	No		No		No		No		No		No		No		No		No		No		No		No		No		No		No		No
Ashanti	Female	Nurse	Never Married	Tertiary	Non-Islam	No	Yes	No		Don't Know							Yes	Splash of biological fluid/respiratory secretions on non-intact skin	No		Yes	5	Yes	3	No		No		No		No		No		No		No		No		Yes	7	Yes	2	No		No		No
Ashanti	Female	Cleaner/Orderly	Married/Co-habiting	Secondary	Non-Islam	No	No	No		Don't Know							No		No		No		No		No		No		No		No		No		No		No		No		No		No		Yes	2	No		No
Ashanti	Male	Nurse	Never Married	Tertiary	Non-Islam	No	Yes	Yes	Yes	Yes	In-patient	Yes	Others(specify)	Yes	No		Yes	Splash of biological fluid/respiratory secretions on non-intact skin	No		No		No		No		No		No		No		No		No		No		No		No		No		No		No		No
Northern	Male	Others(specify)	Married/Co-habiting	Primary or less	Non-Islam	No	No	No		Don't Know							N/A		Yes	14	Yes	7	Yes	7	No		Yes	7	Yes	7	Yes	7	No		Yes	7	Yes	5	Yes	5	Yes	7	Yes	7	No		No		Yes
Northern	Female	Others(specify)	Married/Co-habiting	Tertiary	Non-Islam	No	No	No		Don't Know							N/A		Yes	7	Yes	7	Yes	3	No		Yes	3	Yes	3	No		No		No		Yes	2	Yes	1	Yes	7	Yes	3	No		No		No
Northern	Female	Cleaner/Orderly	Never Married	Primary or less	Islam	No	No	No		Don't Know							N/A		No		No		No		No		No		No		No		No		No		No		No		No		No		No		No		Yes
Northern	Male	Others(specify)	Married/Co-habiting	Tertiary	Non-Islam	No	Yes	Yes	No	Yes	Others(specify)	No		No	No		N/A		Yes	3	No		No		No		No		No		No		No		No		No		No		Yes	7	No		No		No		No
Northern	Male	Others(specify)	Married/Co-habiting	Tertiary	Non-Islam	No	No	No		Don't Know							No		Yes	5	Yes	5	Yes	5	No		Yes	5	Yes	5	No		No		No		Yes	3	No		Yes	5	No		No		No		No
Northern	Male	Others(specify)	Married/Co-habiting	Secondary	Non-Islam	No	No	No		Don't Know							N/A		Yes	3	Yes	3	No		No		No		Yes	3	No		No		No		No		No		No		No		No		No		No
Northern	Female	Cleaner/Orderly	Married/Co-habiting	Primary or less	Islam	No	No	No		Don't Know							N/A		No		No		No		No		No		No		No		No		No		No		No		No		No		No		No		No
Northern	Female	Others(specify)	Married/Co-habiting	Tertiary	Non-Islam	No	No	No		Don't Know							N/A		No		No		No		No		No		No		No		No		No		No		No		No		No		No		No		No
Northern	Male	Others(specify)	Married/Co-habiting	Tertiary	Non-Islam	No	No	No		Don't Know							N/A		No		No		No		No		No		No		No		No		No		No		No		No		No		No		No		No
Northern	Female	Others(specify)	Married/Co-habiting	Tertiary	Islam	No	No	No		Don't Know							N/A		No		Yes	3	No		No		No		Yes	3	No		No		No		No		No		No		No		No		No		No
Northern	Female	Others(specify)	Married/Co-habiting	Tertiary	Non-Islam	No	Yes	Yes	No	Yes	Others(specify)	No		No	No		N/A		Yes	5	Yes	14	No		No		No		Yes	14	No		No		No		No		No		Yes	5	No		No		No		No
Northern	Female	Others(specify)	Married/Co-habiting	Tertiary	Islam	No	Yes	Yes	No	Yes	Others(specify)	No		Don't Know	No		N/A		No		No		No		No		No		No		No		No		No		No		No		No		No		No		No		No
Northern	Female	Others(specify)	Married/Co-habiting	Tertiary	Islam	No	Yes	Yes	No	Yes	Others(specify)	No		No	No		N/A		No		No		No		No		No		No		No		No		No		No		No		No		No		No		No		No
Northern	Male	Others(specify)	Married/Co-habiting	Primary or less	Non-Islam	No	No	No		Don't Know							N/A		No		Yes	3	No		No		No		Yes	3	No		No		No		No		No		No		No		No		No		No
Northern	Male	Others(specify)	Married/Co-habiting	Primary or less	Islam	No	No	No		Don't Know							N/A		No		No		No		No		No		No		No		No		No		No		No		No		No		No		No		No
Northern	Male	Paramedic/transport	Married/Co-habiting	Secondary	Islam	No	No	No		Don't Know							N/A		No		No		No		No		No		No		No		No		No		No		No		No		No		No		No		No
Northern	Male	Paramedic/transport	Married/Co-habiting	Secondary	Islam	No	No	No		Don't Know							N/A		No		No		No		No		No		No		No		No		No		No		No		No		No		No		No		No
Northern	Male	Others(specify)	Never Married	Tertiary	Non-Islam	No	Yes	Yes	No	Yes	Others(specify)	No		No	No		N/A		No		No		No		No		No		No		No		No		No		No		No		No		No		No		No		No
Northern	Male	Others(specify)	Never Married	Tertiary	Islam	No	No	No		Don't Know							N/A		No		No		No		No		No		No		No		No		No		No		No		Yes	2	No		No		No		No
Northern	Female	Others(specify)	Never Married	Tertiary	Non-Islam	No	Yes	Yes	No	Yes	Others(specify)	No		Don't Know	No		N/A		Yes	4	Yes	3	Yes	2	No		Yes	3	No		No		No		Yes	3	No		No		Yes	16	Yes	2	Yes	14	No		No
Northern	Female	Others(specify)	Never Married	Tertiary	Islam	No	No	No		Don't Know							N/A		Yes	3	No		No		No		No		Yes	3	No		No		No		No		No		Yes	3	No		No		No		No
Northern	Male	Others(specify)	Married/Co-habiting	Tertiary	Non-Islam	No	Yes	No		Don't Know							N/A		Yes	3	Yes	5	No		No		No		No		No		No		Yes	7	Yes	5	Yes	5	No		No		Yes	7	No		Yes
Northern	Male	Others(specify)	Never Married	Tertiary	Islam	No	No	No		Don't Know							N/A		No		No		No		No		No		No		No		No		No		No		No		No		No		No		No		No
Northern	Female	Others(specify)	Never Married	Tertiary	Non-Islam	No	No	No		Don't Know							N/A		No		No		No		No		No		No		No		No		No		No		No		No		No		No		No		No
Northern	Female	Others(specify)	Married/Co-habiting	Tertiary	Islam	No	No	No		Don't Know							N/A		Yes	3	Yes	7	Yes	14	No		No		Yes	3	No		No		No		Yes	3	Yes	3	Yes	7	Yes	2	No		No		No
Northern	Female	Others(specify)	Ever Married	Primary or less	Non-Islam	No	No	No		Don't Know							N/A		No		No		No		No		No		No		No		No		No		No		No		No		No		No		No		No
Northern	Male	Others(specify)	Married/Co-habiting	Tertiary	Non-Islam	No	No	No		Don't Know							N/A		Yes	3	Yes	3	No		No		No		Yes	3	No		No		No		Yes	3	No		Yes	3	No		No		No		No
Northern	Male	Others(specify)	Married/Co-habiting	Tertiary	Islam	No	No	No		Don't Know							N/A		No		No		No		No		No		No		No		No		No		No		No		No		No		No		No		No
Northern	Female	Others(specify)	Never Married	Secondary	Non-Islam	No	No	No		Don't Know							N/A		Yes	14	Yes	14	Yes	5	Yes	1	No		Yes	14	No		No		No		Yes	2	Yes	2	Yes	14	No		No		No		No
Northern	Male	Others(specify)	Married/Co-habiting	Tertiary	Non-Islam	No	No	No		Don't Know							N/A		No		No		No		No		No		No		No		No		No		No		No		No		No		No		No		No
Northern	Female	Others(specify)	Never Married	Tertiary	Islam	No	No	No		Don't Know							N/A		No		Yes	2	No		No		No		Yes	3	No		No		No		No		No		Yes	2	No		No		No		No
Northern	Female	Others(specify)	Married/Co-habiting	Tertiary	Non-Islam	No	No	No		Don't Know							N/A		No		No		No		No		No		No		No		No		No		No		No		No		No		No		No		No
Northern	Female	Others(specify)	Married/Co-habiting	Tertiary	Islam	No	No	No		Don't Know							N/A		No		No		No		No		No		No		No		No		No		No		No		Yes	7	No		No		No		No
Northern	Female	Others(specify)	Married/Co-habiting	Tertiary	Islam	No	No	No		Don't Know							N/A		No		No		No		No		No		Yes	5	No		No		No		No		No		No		No		No		No		No
Northern	Male	Others(specify)	Married/Co-habiting	Tertiary	Islam	No	No	No		Don't Know							N/A		Yes	7	Yes	7	No		No		No		No		No		No		No		No		No		Yes	5	No		No		No		No
Northern	Male	Others(specify)	Married/Co-habiting	Tertiary	Islam	No	No	No		Don't Know							N/A		No		No		No		No		No		No		No		No		Yes	7	Yes	7	Yes	7	Yes	7	No		Yes	7	No		No
Northern	Female	Others(specify)	Married/Co-habiting	Tertiary	Non-Islam	No	Yes	Yes	No	Yes	Others(specify)	No		No	No		N/A		Yes	5	No		No		No		No		No		No		No		Yes	5	Yes	3	Yes	3	Yes	3	Yes	3	No		No		No
Northern	Female	Others(specify)	Married/Co-habiting	Tertiary	Islam	No	No	No		Don't Know							N/A		Yes	3	No		Yes	5	No		No		Yes	7	No		No		No		No		No		Yes	5	No		No		No		No
Northern	Female	Nurse	Never Married	Tertiary	Non-Islam	No	No	No		Don't Know							No		No		No		No		No		No		No		No		No		No		No		No		No		No		No		No		No
Northern	Female	Others(specify)	Married/Co-habiting	Tertiary	Non-Islam	No	No	Yes	Yes	Yes	Procedure room/ aerosol generating procedure/ testing	Yes	Others(specify)	Yes	No		No		No		No		No		No		No		No		No		No		No		No		No		No		No		No		No		No
Northern	Female	Nurse	Married/Co-habiting	Tertiary	Non-Islam	No	No	No		Don't Know							No		No		No		No		No		No		No		No		No		No		No		No		No		No		No		No		No
Northern	Male	Nurse	Never Married	Tertiary	Non-Islam	No	No	No		Don't Know							No		No		No		No		No		No		No		No		No		No		No		No		No		No		No		No		No
Northern	Female	Cleaner/Orderly	Married/Co-habiting	Primary or less	Non-Islam	No	No	No		Don't Know							No		No		No		No		No		No		No		No		No		No		No		No		No		No		No		No		No
Northern	Female	Cleaner/Orderly	Married/Co-habiting	Primary or less	Non-Islam	No	No	No		Don't Know							No		No		No		No		No		No		No		No		No		No		No		No		No		No		No		No		No
Northern	Male	Nurse	Married/Co-habiting	Tertiary	Islam	No	No	No		Don't Know							No		No		No		No		No		No		No		No		No		No		No		No		No		No		No		No		No
Northern	Male	Nurse	Never Married	Tertiary	Islam	No	No	No		Don't Know							No		No		No		No		No		No		No		No		No		No		No		No		No		No		No		No		No
Northern	Female	Nurse	Never Married	Tertiary	Islam	No	No	No		Don't Know							No		No		No		No		No		No		No		No		No		No		No		No		No		No		No		No		No
Northern	Female	Nurse	Married/Co-habiting	Tertiary	Islam	No	No	No		Don't Know							No		No		Yes	2	No		No		No		No		No		No		No		No		No		No		No		No		No		No
Northern	Male	Nurse	Never Married	Tertiary	Islam	No	No	No		Don't Know							No		No		No		No		No		No		No		No		No		No		No		No		No		No		No		No		No
Northern	Male	Lab scientist/technician/technologist	Never Married	Tertiary	Islam	No	No	No		Don't Know							No		No		No		No		No		No		No		No		No		No		No		No		No		No		No		No		No
Northern	Male	Lab scientist/technician/technologist	Married/Co-habiting	Tertiary	Non-Islam	No	No	No		Don't Know							No		No		Yes	2	No		No		No		No		No		No		No		No		No		No		No		No		No		No
Northern	Male	Nurse	Never Married	Tertiary	Islam	No	No	No		Don't Know							No		No		No		No		No		No		Yes	4	No		No		No		Yes	2	No		Yes	2	No		No		No		No
Northern	Male	Nurse	Never Married	Tertiary	Islam	No	No	No		Don't Know							No		No		No		No		No		No		No		No		No		No		No		No		No		No		No		No		No
Northern	Female	Others(specify)	Married/Co-habiting	Tertiary	Non-Islam	No	No	No		Don't Know							No		No		No		No		No		No		No		No		No		No		No		No		No		No		No		No		No
Northern	Male	Nurse	Never Married	Tertiary	Non-Islam	No	No	Yes	No	No							No		No		No		No		No		No		No		No		No		No		No		No		No		No		No		No		No
Northern	Female	Nurse	Never Married	Tertiary	Non-Islam	No	No	Yes	No	No							No		No		Yes	5	No		No		No		No		No		No		No		No		No		No		No		No		No		No
Northern	Female	Nurse	Married/Co-habiting	Tertiary	Islam	No	No	No		Don't Know							No		No		Yes	3	No		No		No		No		No		No		No		No		No		No		No		No		No		No
Northern	Male	Nurse	Never Married	Tertiary	Non-Islam	No	No	No		Don't Know							No		No		No		Yes	7	No		No		Yes	3	No		No		Yes	1	No		No		No		No		No		No		No
Northern	Male	Nurse	Never Married	Tertiary	Non-Islam	No	No	No		Don't Know							No		No		No		No		No		No		No		No		No		No		No		No		No		No		No		No		No
Northern	Male	Nurse	Never Married	Tertiary	Non-Islam	No	No	No		Don't Know							No		No		No		No		No		No		No		No		No		No		No		No		No		No		No		No		No
Northern	Male	Nurse	Married/Co-habiting	Tertiary	Non-Islam	No	No	No		Don't Know							No		No		No		No		No		No		No		No		No		No		No		No		No		No		No		No		No
Northern	Male	Nurse	Never Married	Tertiary	Non-Islam	No	No	No		Don't Know							No		No		No		No		No		No		No		No		No		No		No		No		Yes	4	No		No		No		No
Northern	Female	Nurse	Married/Co-habiting	Tertiary	Islam	No	No	No		Don't Know							No		No		No		No		No		No		No		No		No		No		No		No		No		No		No		No		No
Northern	Male	Nurse	Married/Co-habiting	Tertiary	Non-Islam	No	No	No		Don't Know							No		No		No		No		No		No		No		No		No		No		No		No		No		No		No		No		No
Northern	Female	Nurse	Never Married	Tertiary	Non-Islam	No	No	No		Don't Know							No		No		No		No		No		No		No		No		No		No		No		No		No		No		No		No		No
Northern	Female	Nurse	Married/Co-habiting	Tertiary	Non-Islam	No	No	No		Don't Know							No		No		No		No		No		No		No		No		No		No		No		No		No		No		No		No		No
Northern	Male	Others(specify)	Married/Co-habiting	Secondary	Non-Islam	No	No	No		Don't Know							No		No		No		No		No		No		No		No		No		No		No		No		No		No		No		No		No
Northern	Male	Nurse	Married/Co-habiting	Tertiary	Islam	No	No	Yes	No	No							No		No		No		No		No		No		No		No		No		No		No		No		No		No		No		No		No
Northern	Male	Nurse	Never Married	Tertiary	Non-Islam	No	Yes	Yes	Yes	Yes	Others(specify)	Yes	Others(specify)	No	No		Yes	Splash of biological fluid/respiratory secretions in the mucous membrane of mout	No		Yes	5	Yes	5	No		Yes	5	Yes	3	Yes	3	Yes	3	Yes	5	Yes	5	Yes	3	Yes	5	Yes	3	No		Yes	2	No
Northern	Male	Nurse	Married/Co-habiting	Tertiary	Non-Islam	No	Yes	Yes	Yes	Yes	Outpatient	Yes	Others(specify)	No	No		No		No		No		No		No		No		No		No		No		No		No		No		No		No		No		No		No
Northern	Male	Others(specify)	Married/Co-habiting	Tertiary	Islam	No	No	No		Don't Know							No		Yes	7	Yes	7	Yes	21	No		Yes	7	Yes	21	No		No		Yes	7	No		No		Yes	7	No		No		No		No
Northern	Female	Nurse	Married/Co-habiting	Tertiary	Islam	No	Yes	Yes	Yes	Yes	Others(specify)	Yes	Others(specify)	No	No		No		No		Yes	3	No		No		Yes	3	Yes	7	No		No		No		No		No		No		No		No		No		No
Northern	Female	Cleaner/Orderly	Married/Co-habiting	Primary or less	Non-Islam	No	Yes	Yes	No	No							No		Yes	5	Yes	5	Yes	7	No		Yes	7	Yes	5	No		No		Yes	3	Yes	3	Yes	3	Yes	5	No		No		No		No
Northern	Female	Nurse	Married/Co-habiting	Tertiary	Islam	No	No	No		Don't Know							No		No		No		No		No		No		No		No		No		No		No		No		No		No		No		No		No
Northern	Male	Nurse	Never Married	Tertiary	Non-Islam	No	No	No		Don't Know							No		No		Yes	3	No		No		Yes	3	No		No		No		No		Yes	2	No		No		No		No		No		No
Northern	Female	Others(specify)	Never Married	Tertiary	Non-Islam	No	No	No		Don't Know							No		No		Yes	3	No		No		No		No		No		No		No		No		No		No		No		No		No		No
Northern	Male	Nurse	Never Married	Tertiary	Non-Islam	No	No	Yes	Yes	Yes	In-patient	Yes	Others(specify)	No	No		No		No		Yes	3	No		No		No		No		No		No		No		No		No		Yes	3	No		No		No		No
Northern	Female	Nurse	Married/Co-habiting	Tertiary	Islam	No	Yes	Yes	Yes	Yes	In-patient	Yes	Others(specify)	Yes	No		No		No		Yes	3	No		No		No		No		No		No		No		Yes	3	No		Yes	3	No		No		No		No
Northern	Male	Doctor	Married/Co-habiting	Tertiary	Non-Islam	No	Yes	Yes	Yes	Yes	In-patient	Yes	Others(specify)	No	No		No		Yes	4	Yes	4	Yes	7	No		Yes	3	Yes	4	No		No		Yes	2	No		No		Yes	4	Yes	2	No		No		No
Northern	Male	Cleaner/Orderly	Married/Co-habiting	Primary or less	Islam	No	No	No		Don't Know							No		No		No		No		No		No		No		No		No		No		No		No		No		No		No		No		No
Northern	Female	Nurse	Never Married	Tertiary	Islam	No	No	No		Don't Know							No		Yes	2	Yes	2	No		No		Yes	3	Yes	3	No		No		No		Yes	1	No		No		No		No		No		No
Northern	Male	Nurse	Never Married	Tertiary	Non-Islam	No	Yes	Yes	No	No							No		No		No		No		No		No		No		No		No		No		No		No		No		No		No		No		No
Northern	Male	Nurse	Never Married	Tertiary	Non-Islam	No	No	Yes	No	Yes	Others(specify)	No		No	No		No		No		Yes	2	No		No		No		Yes	3	No		No		No		No		No		No		No		No		No		No
Northern	Male	Doctor	Never Married	Tertiary	Non-Islam	No	No	No		Don't Know							No		No		No		No		No		No		No		No		No		No		No		No		No		No		No		No		No
Northern	Female	Nurse	Married/Co-habiting	Tertiary	Non-Islam	No	Yes	Yes	Yes	Yes	ICU	Yes	Open airway suctioning	No	No		No		Yes	1	Yes	5	No		No		No		No		No		No		No		No		No		Yes	2	Yes	2	No		No		No
Northern	Male	Doctor	Married/Co-habiting	Tertiary	Non-Islam	No	Yes	Yes	Yes	Yes	ICU	Yes	Others(specify)	Yes	No		Yes	Splash of biological fluid/respiratory secretions in the mucous membrane of mout	No		No		Yes	14	No		No		No		No		No		No		No		No		No		No		No		No		Yes
Northern	Male	Nurse	Never Married	Tertiary	Islam	No	No	No		Don't Know							No		No		No		No		No		No		No		No		No		No		No		No		No		No		No		No		No
Northern	Male	Nurse	Married/Co-habiting	Tertiary	Islam	No	No	No		Don't Know							No		No		Yes	4	No		No		No		No		No		No		No		No		No		No		No		No		No		No
Northern	Male	Nurse	Married/Co-habiting	Tertiary	Islam	No	No	Yes	No	No							No		No		No		No		No		No		No		No		No		No		No		No		No		No		No		No		No
Northern	Male	Doctor	Married/Co-habiting	Tertiary	Non-Islam	No	Yes	Yes	Yes	Yes	In-patient	Yes	Others(specify)	Yes	No		No		No		Yes	5	No		No		No		No		No		No		No		No		No		No		No		No		No		No
Northern	Male	Doctor	Married/Co-habiting	Tertiary	Non-Islam	No	Yes	Yes	Yes	Yes	In-patient	Yes	Others(specify)	Don't Know	No		No		No		Yes	3	No		No		No		No		No		No		No		No		No		Yes	3	No		No		No		No
Northern	Male	Doctor	Married/Co-habiting	Tertiary	Non-Islam	No	No	Yes	No	No							No		No		Yes	5	No		No		No		No		No		No		No		No		No		No		No		No		No		No
Northern	Male	Doctor	Married/Co-habiting	Tertiary	Non-Islam	No	Yes	Yes	Yes	Yes	In-patient	Yes	Others(specify)	Yes	No		No		Yes	4	Yes	4	Yes	21	No		No		Yes	14	No		No		Yes	10	Yes	7	Yes	7	Yes	7	Yes	7	No		No		No
Northern	Male	Doctor	Married/Co-habiting	Tertiary	Non-Islam	No	Yes	Yes	Yes	Yes	In-patient	Yes	Others(specify)	No	No		No		No		Yes	7	No		No		No		Yes	4	No		No		No		No		No		Yes	4	No		No		No		No
Northern	Male	Doctor	Never Married	Tertiary	Non-Islam	No	No	Yes	No	No							No		No		Yes	5	Yes	3	No		Yes	5	Yes	2	No		No		Yes	3	No		No		Yes	2	No		No		No		No
Northern	Female	Doctor	Never Married	Tertiary	Non-Islam	No	No	No		Don't Know							No		No		No		Yes	2	No		Yes	4	Yes	3	No		No		No		Yes	3	No		Yes	3	No		No		No		No
Northern	Male	Doctor	Married/Co-habiting	Tertiary	Non-Islam	No	No	Yes	No	No							No		Yes	4	Yes	4	No		No		No		No		No		No		No		Yes	4	Yes	4	Yes	4	No		No		No		No
Northern	Male	Nurse	Married/Co-habiting	Tertiary	Non-Islam	No	No	Yes	Yes	Yes	In-patient	Yes	Others(specify)	Yes	No		No		No		No		No		No		No		No		No		No		No		No		No		No		No		No		No		No
Northern	Male	Cleaner/Orderly	Married/Co-habiting	Primary or less	Islam	No	No	Yes	No	Yes	Others(specify)	No		Yes	No		No		No		No		No		No		No		Yes	5	No		No		No		No		No		No		No		No		No		No
Northern	Male	Nurse	Never Married	Tertiary	Non-Islam	No	Yes	Yes	Yes	Yes	Others(specify)	Yes	Others(specify)	Yes	No		No		Yes	7	Yes	7	Yes	4	No		No		No		No		No		No		Yes	7	No		Yes	14	No		No		No		No
Northern	Female	Lab scientist/technician/technologist	Never Married	Tertiary	Non-Islam	No	Yes	Yes	Yes	Yes	Others(specify)	Yes	Others(specify)	Yes	No		No		Yes	7	Yes	7	Yes	7	No		Yes	10	No		No		No		Yes	7	No		No		No		No		No		No		No
Northern	Male	Lab scientist/technician/technologist	Married/Co-habiting	Tertiary	Non-Islam	No	No	No		Don't Know							No		No		No		No		No		No		No		No		No		No		Yes	5	No		Yes	5	No		No		No		No
Northern	Female	Lab scientist/technician/technologist	Never Married	Tertiary	Islam	No	No	No		Don't Know							No		No		Yes	4	No		No		Yes	8	No		No		No		Yes	4	Yes	2	No		Yes	6	No		No		No		No
Northern	Male	Nurse	Married/Co-habiting	Tertiary	Islam	No	No	No		Don't Know							No		No		No		No		No		No		No		No		No		No		No		No		No		No		No		No		No
Northern	Male	Nurse	Never Married	Tertiary	Non-Islam	No	No	No		Don't Know							No		No		Yes	7	Yes	2	Yes	2	No		Yes	5	No		Yes	7	Yes	2	Yes	7	Yes	7	Yes	7	Yes	2	No		No		No
Northern	Male	Doctor	Never Married	Tertiary	Non-Islam	No	Yes	Yes	Yes	Yes	Procedure room/ aerosol generating procedure/ testing	Yes	Others(specify)	Don't Know	No		No		No		Yes	5	No		No		No		No		No		No		No		No		No		Yes	5	No		No		No		No
Northern	Female	Doctor	Never Married	Secondary	Non-Islam	No	No	Yes	Yes	Yes	Procedure room/ aerosol generating procedure/ testing	Yes	Others(specify)	Yes	No		No		Yes	2	Yes	5	No		No		No		Yes	3	No		No		No		No		No		No		No		No		No		No
Northern	Male	Doctor	Never Married	Tertiary	Non-Islam	No	No	No		Don't Know							No		No		No		No		No		No		No		No		No		No		No		No		No		No		No		No		No
Northern	Female	Others(specify)	Never Married	Tertiary	Non-Islam	No	Yes	Yes	Yes	Yes	In-patient	No		Yes	No		No		No		Yes	7	No		No		No		No		No		No		No		No		No		No		No		No		No		No
Northern	Male	Nurse	Married/Co-habiting	Tertiary	Islam	No	Yes	Yes	Yes	Yes	In-patient	Yes	Others(specify)	Yes	No		No		No		Yes	4	No		No		No		Yes	4	No		Yes	4	No		No		No		Yes	3	No		No		No		No
Northern	Male	Doctor	Never Married	Tertiary	Non-Islam	No	Yes	Yes	Yes	Yes	In-patient	No		Yes	No		No		No		Yes	5	No		No		Yes	5	Yes	5	No		No		No		Yes	3	No		Yes	3	No		No		No		No
Northern	Female	Doctor	Never Married	Tertiary	Non-Islam	No	Yes	Yes	Yes	Yes	In-patient	No		Yes	No		No		No		No		No		No		No		No		No		No		No		No		No		Yes	3	Yes	3	No		No		No
Northern	Female	Doctor	Married/Co-habiting	Tertiary	Islam	No	Yes	Yes	Yes	Yes	In-patient	No		No	No		No		Yes	7	Yes	7	No		No		No		No		No		No		No		Yes	7	Yes	7	Yes	7	No		No		No		No
Northern	Male	Doctor	Married/Co-habiting	Tertiary	Non-Islam	No	Yes	Yes	Yes	Yes	In-patient	No		No	No		No		No		No		No		No		No		No		No		No		No		No		No		No		No		No		No		No
Northern	Female	Others(specify)	Married/Co-habiting	Tertiary	Islam	No	No	Yes	No	No							No		No		No		No		No		No		No		No		No		No		No		No		No		No		No		No		No
Northern	Female	Doctor	Married/Co-habiting	Tertiary	Non-Islam	No	No	Yes	No	No							No		Yes	3	Yes	4	Yes	2	No		Yes	7	No		No		No		Yes	3	Yes	3	No		Yes	3	No		No		No		No
Northern	Female	Nurse	Never Married	Tertiary	Islam	No	Yes	Yes	No	Yes	In-patient	No		No	No		No		No		No		No		No		No		No		No		No		No		No		No		No		No		No		No		No
Northern	Male	Doctor	Married/Co-habiting	Tertiary	Islam	No	Yes	Yes	Yes	Yes	In-patient	Yes	Others(specify)	Yes	No		No		No		Yes	5	No		No		No		No		No		No		No		No		No		No		No		No		No		No
Northern	Male	Nurse	Never Married	Tertiary	Non-Islam	No	Yes	Yes	No	Yes	In-patient	No		No	No		No		Yes	5	Yes	5	No		No		No		No		No		No		No		No		No		Yes	5	No		No		No		No
Northern	Female	Others(specify)	Never Married	Tertiary	Non-Islam	No	Yes	Yes	No	Yes	Others(specify)	No		Yes	No		No		No		No		No		No		No		No		No		No		No		No		No		No		No		No		No		No
Northern	Female	Others(specify)	Never Married	Tertiary	Non-Islam	No	No	Yes	No	No							No		No		Yes	3	No		No		No		No		No		No		No		No		No		No		No		No		No		No
Northern	Female	Nurse	Married/Co-habiting	Tertiary	Non-Islam	No	Yes	Yes	No	Yes	In-patient	Yes	Others(specify)	Yes	No		No		No		Yes	2	No		No		No		No		No		No		No		No		No		No		No		No		No		No
Northern	Female	Others(specify)	Married/Co-habiting	Tertiary	Non-Islam	No	No	Yes	No	No							No		No		No		No		No		No		No		No		No		No		No		No		No		No		No		No		No
Northern	Male	Doctor	Married/Co-habiting	Tertiary	Non-Islam	No	No	Yes	No	No							No		Yes	1	Yes	2	No		No		No		No		No		No		No		No		No		No		No		No		No		No
Northern	Male	Nurse	Married/Co-habiting	Tertiary	Islam	No	Yes	Yes	No	No							No		No		No		No		No		No		No		No		No		No		No		No		No		No		No		No		No
Northern	Male	Doctor	Never Married	Tertiary	Islam	No	Yes	Yes	Yes	Yes	In-patient	No		Yes	No		No		Yes	3	Yes	3	Yes	3	No		Yes	5	Yes	5	No		No		No		Yes	3	No		Yes	5	No		No		No		No
Northern	Male	Nurse	Never Married	Tertiary	Non-Islam	No	Yes	Yes	Yes	Yes	In-patient	Yes	Nebulizing	Yes	No		No		Yes	5	Yes	3	Yes	7	No		No		No		No		No		No		No		No		No		No		No		No		No
Northern	Male	Nurse	Never Married	Tertiary	Non-Islam	No	Yes	Yes	Yes	Yes	In-patient	Yes	Others(specify)	Yes	No		No		No		No		No		No		No		No		No		No		No		No		No		No		No		No		No		No
Northern	Male	Nurse	Never Married	Tertiary	Non-Islam	No	No	No		Don't Know							No		No		No		No		No		No		No		No		No		No		No		No		No		No		No		No		No
Northern	Female	Nurse	Never Married	Tertiary	Non-Islam	No	Yes	Yes	No	No							Yes	Splash of biological fluid/respiratory secretions on non-intact skin	No		No		No		No		No		No		No		No		No		No		No		No		No		No		No		No
Northern	Male	Doctor	Never Married	Tertiary	Islam	No	Yes	Yes	Yes	Yes	In-patient	No		Yes	No		No		Yes	3	Yes	3	No		No		No		No		No		No		No		Yes	4	Yes	4	Yes	4	No		No		No		No
Northern	Male	Nurse	Married/Co-habiting	Tertiary	Islam	No	No	Yes	No	No							No		No		Yes	23	No		No		No		No		No		No		No		No		No		Yes	3	No		No		No		No
Northern	Female	Nurse	Married/Co-habiting	Tertiary	Islam	No	Yes	No		Don't Know							No		No		Yes	4	No		No		Yes	5	Yes	3	No		No		No		No		No		Yes	3	No		No		No		No
Northern	Male	Nurse	Married/Co-habiting	Tertiary	Non-Islam	No	Yes	Yes	Yes	Yes	In-patient	Yes	Open airway suctioning	No	No		Yes	Splash of biological fluid/respiratory secretions in the mucous membrane of eyes	Yes	4	Yes	7	Yes	7	No		Yes	3	Yes	3	No		No		Yes	4	Yes	7	No		Yes	7	Yes	4	Yes	3	No		No
Northern	Female	Nurse	Married/Co-habiting	Tertiary	Non-Islam	No	Yes	Yes	No	No							No		No		Yes	5	No		No		Yes	7	No		No		No		No		Yes	5	Yes	5	Yes	5	No		No		No		No
Northern	Male	Nurse	Never Married	Tertiary	Islam	No	No	Yes	No	No							No		Yes	3	Yes	5	No		No		Yes	5	Yes	3	No		No		No		No		No		Yes	5	No		No		No		No
Northern	Male	Nurse	Married/Co-habiting	Tertiary	Islam	No	No	No		Don't Know							No		Yes	5	Yes	7	No		No		Yes	10	No		No		No		No		Yes	3	Yes	3	Yes	5	No		No		No		No
Northern	Male	Nurse	Married/Co-habiting	Tertiary	Non-Islam	No	Yes	Yes	Yes	Yes	Procedure room/ aerosol generating procedure/ testing	Yes	Others(specify)	Yes	No		No		No		No		No		No		No		No		No		No		No		No		No		No		No		No		No		No
Northern	Female	Nurse	Never Married	Tertiary	Non-Islam	No	No	Yes	No	No							No		No		Yes	2	No		No		No		No		No		No		No		No		No		No		No		No		No		No
Northern	Male	Nurse	Married/Co-habiting	Tertiary	Islam	No	No	Yes	No	No							No		No		No		No		No		No		No		No		No		No		No		No		No		No		No		No		No
Northern	Male	Nurse	Married/Co-habiting	Tertiary	Non-Islam	No	No	No		Don't Know							No		No		No		No		No		No		No		No		No		No		No		No		No		No		No		No		No
Northern	Male	Nurse	Never Married	Tertiary	Non-Islam	No	Yes	Yes	No	No							No		Yes	7	Yes	5	Yes	5	No		No		Yes	5	No		No		No		No		No		No		No		No		No		No
Northern	Male	Nurse	Married/Co-habiting	Tertiary	Non-Islam	No	No	No		Don't Know							No		No		No		No		No		No		No		No		No		No		No		No		No		No		No		No		No
Northern	Female	Doctor	Married/Co-habiting	Tertiary	Non-Islam	No	Yes	Yes	Yes	Yes	In-patient	Yes	Others(specify)	Yes	No		No		No		Yes	5	No		No		Yes	7	No		No		No		No		No		No		No		No		No		No		No
Northern	Male	Nurse	Married/Co-habiting	Tertiary	Non-Islam	No	No	Yes	Yes	Yes	In-patient	Yes	Others(specify)	No	No		No		No		Yes	5	No		No		No		No		No		No		No		No		No		No		No		No		No		No
Northern	Male	Cleaner/Orderly	Married/Co-habiting	Secondary	Islam	No	No	No		Don't Know							No		Yes	4	Yes	7	Yes	7	No		Yes	3	Yes	2	No		No		Yes	2	No		No		Yes	5	No		No		No		No
Northern	Male	Nurse	Never Married	Tertiary	Islam	No	Yes	Yes	Yes	Yes	In-patient	Yes	Nebulizing	Yes	No		Yes	Splash of biological fluid/respiratory secretions in the mucous membrane of eyes	Yes	3	Yes	5	No		No		Yes	4	No		No		No		No		Yes	5	Yes	5	Yes	5	No		No		No		No
Northern	Female	Nurse	Never Married	Tertiary	Non-Islam	No	Yes	Yes	Yes	Yes	In-patient	Yes	Others(specify)	Don't Know	No		No		No		No		No		No		No		No		No		No		No		No		No		No		No		No		No		No
Northern	Male	Nurse	Never Married	Tertiary	Non-Islam	No	No	Yes	No	No							No		No		No		No		No		No		No		No		No		No		No		No		No		No		No		No		No
Northern	Female	Nurse	Married/Co-habiting	Tertiary	Non-Islam	No	No	Yes	No	Yes	Others(specify)	No		Yes	No		No		No		Yes	2	No		No		No		No		No		No		No		No		No		Yes	3	No		No		No		No
Northern	Male	Nurse	Married/Co-habiting	Tertiary	Non-Islam	No	No	No		Don't Know							No		No		No		No		No		No		No		No		No		No		No		No		No		No		No		No		No
Northern	Female	Nurse	Married/Co-habiting	Tertiary	Islam	No	No	No		Don't Know							No		No		No		No		No		No		No		No		No		No		No		No		No		No		No		No		No
Northern	Male	Nurse	Married/Co-habiting	Tertiary	Non-Islam	No	Yes	Yes	Yes	Yes	In-patient	Yes	Others(specify)	Yes	No		No		No		No		No		No		Yes	7	No		No		No		No		No		No		No		No		No		No		No
Northern	Male	Others(specify)	Married/Co-habiting	Primary or less	Islam	No	No	No		Don't Know							No		No		Yes	3	No		No		No		No		No		No		No		Yes	4	No		Yes	3	No		No		No		No
Northern	Male	Others(specify)	Married/Co-habiting	Secondary	Islam	No	No	No		Don't Know							No		No		No		No		No		No		No		No		No		No		No		No		No		No		No		No		No
Northern	Male	Others(specify)	Married/Co-habiting	Secondary	Islam	No	No	No		Don't Know							No		No		No		No		No		No		No		No		No		No		No		No		No		No		No		No		No
Northern	Male	Others(specify)	Never Married	Tertiary	Non-Islam	No	No	No		Don't Know							No		Yes	14	Yes	10	Yes	5	No		Yes	14	Yes	7	No		No		No		Yes	8	No		Yes	14	Yes	4	No		No		No
Northern	Female	Nurse	Never Married	Tertiary	Non-Islam	No	No	No		Don't Know							N/A		No		Yes	3	No		No		No		Yes	3	No		No		No		No		No		No		No		No		No		No
Northern	Male	Others(specify)	Married/Co-habiting	Tertiary	Non-Islam	No	No	Yes	No	No							No		No		No		No		No		No		No		No		No		No		No		No		No		No		No		No		No
Northern	Female	Nurse	Married/Co-habiting	Tertiary	Islam	No	No	No		Don't Know							No		No		No		No		No		No		No		No		No		No		No		No		No		No		No		No		No
Northern	Female	Others(specify)	Married/Co-habiting	Tertiary	Non-Islam	No	Yes	Yes	No	Yes	Outpatient	No		No	No		No		No		Yes	7	Yes	7	No		No		Yes	5	No		No		Yes	7	No		No		No		No		No		No		No
Northern	Male	Nurse	Married/Co-habiting	Tertiary	Non-Islam	No	No	No		Don't Know							No		Yes	5	Yes	5	Yes	5	No		No		No		No		No		No		No		Yes	5	Yes	5	No		No		No		No
Northern	Female	Others(specify)	Married/Co-habiting	Primary or less	Non-Islam	No	No	No		Don't Know							N/A		No		No		No		No		No		No		No		No		No		No		No		No		No		No		No		No
Northern	Female	Cleaner/Orderly	Married/Co-habiting	Primary or less	Non-Islam	No	No	No		Don't Know							No		No		No		No		No		No		No		No		No		No		No		No		No		No		No		No		No
Northern	Female	Nurse	Married/Co-habiting	Tertiary	Non-Islam	No	No	Yes	No	No							No		No		No		No		No		No		No		No		No		No		No		No		No		No		No		No		No
Northern	Female	Nurse	Never Married	Tertiary	Non-Islam	No	No	No		Don't Know							No		No		Yes	5	No		No		Yes	3	Yes	3	No		No		No		No		No		Yes	5	No		No		No		No
Northern	Female	Nurse	Never Married	Tertiary	Non-Islam	No	No	No		Don't Know							No		Yes	3	Yes	5	No		No		No		Yes	5	No		No		No		No		No		Yes	3	No		No		No		No
Northern	Male	Nurse	Never Married	Tertiary	Non-Islam	No	No	Yes	No	Yes	In-patient	No		No	No		No		No		No		Yes	7	No		No		Yes	7	No		No		No		No		No		No		No		No		No		No
Northern	Male	Nurse	Married/Co-habiting	Tertiary	Islam	No	No	No		Don't Know							No		Yes	1	Yes	3	No		No		Yes	2	No		No		Yes	1	Yes	2	No		No		Yes	3	Yes	1	No		No		Yes
Northern	Male	Nurse	Married/Co-habiting	Tertiary	Islam	No	Yes	Yes	No	Yes	Others(specify)	No		No	No		No		Yes	7	Yes	7	No		No		No		Yes	5	No		No		No		No		No		Yes	5	Yes	5	No		No		Yes
Northern	Male	Others(specify)	Never Married	Tertiary	Non-Islam	No	No	No		Don't Know							No		No		No		No		No		No		No		No		No		No		No		No		No		No		No		No		No
Northern	Male	Lab scientist/technician/technologist	Never Married	Tertiary	Non-Islam	No	Yes	Yes	Yes	Yes	Procedure room/ aerosol generating procedure/ testing	Yes	Others(specify)	No	No		No		No		Yes	3	No		No		No		No		No		No		No		No		No		Yes	2	No		No		No		No
Northern	Female	Nurse	Never Married	Tertiary	Non-Islam	No	No	No		Don't Know							No		No		No		No		No		No		No		No		No		No		No		No		No		No		No		No		No
Northern	Male	Nurse	Never Married	Tertiary	Islam	No	No	No		Don't Know							No		Yes	5	Yes	5	Yes	5	No		Yes	5	Yes	5	No		No		No		No		No		Yes	7	No		No		No		No
Northern	Female	Nurse	Married/Co-habiting	Tertiary	Non-Islam	No	No	No		Don't Know							No		Yes	3	Yes	3	Yes	5	No		No		Yes	5	No		No		Yes	5	No		No		Yes	3	No		No		No		No
Northern	Female	Nurse	Never Married	Tertiary	Non-Islam	No	Yes	Yes	No	Yes	In-patient	No		No	No		No		No		Yes	5	No		No		No		No		No		No		No		No		No		No		No		No		No		No
Northern	Female	Others(specify)	Married/Co-habiting	Tertiary	Non-Islam	No	No	No		Don't Know							No		No		No		No		No		No		No		No		No		No		No		No		No		No		No		No		No
Northern	Female	Others(specify)	Married/Co-habiting	Tertiary	Non-Islam	No	No	No		Don't Know							No		No		No		No		No		No		No		No		No		No		No		No		No		No		No		No		No
Northern	Male	Others(specify)	Married/Co-habiting	Tertiary	Islam	No	Yes	Yes	No	Yes	Others(specify)	No		No	No		No		No		No		No		No		Yes	7	No		No		No		No		No		No		No		No		No		No		No
Northern	Female	Nurse	Married/Co-habiting	Tertiary	Non-Islam	No	Yes	Yes	Yes	Yes	Outpatient	Yes	Collection of sputum	Yes	No		No		No		No		Yes	7	No		Yes	7	Yes	7	No		No		Yes	7	Yes	5	No		No		No		No		No		No
Northern	Male	Nurse	Married/Co-habiting	Tertiary	Islam	No	Yes	Yes	No	Yes	Outpatient	No		No	No		No		No		No		No		No		No		No		No		No		No		No		No		No		No		No		No		No
Northern	Female	Others(specify)	Married/Co-habiting	Tertiary	Islam	No	Yes	Yes	No	Yes	Outpatient	No		No	No		No		No		Yes	3	No		No		No		No		No		No		No		No		No		No		No		No		No		No
Northern	Female	Others(specify)	Married/Co-habiting	Secondary	Non-Islam	No	No	No		Don't Know							No		No		No		No		No		No		No		No		No		No		No		No		No		No		No		No		No
Northern	Male	Nurse	Never Married	Tertiary	Non-Islam	No	No	No		Don't Know							No		Yes	3	No		No		No		Yes	3	Yes	3	No		No		No		No		No		No		No		No		No		No
Northern	Male	Nurse	Married/Co-habiting	Tertiary	Non-Islam	No	Yes	Yes	No	Yes	Outpatient	No		No	No		No		No		No		No		No		No		No		No		No		No		No		No		No		No		No		No		No
Northern	Female	Nurse	Married/Co-habiting	Tertiary	Islam	No	No	Yes	No	No							No		No		No		No		No		No		No		No		No		No		No		No		No		No		No		No		No
Northern	Female	Nurse	Married/Co-habiting	Tertiary	Non-Islam	No	No	Yes	No	No							No		No		No		No		No		No		No		No		No		No		No		No		No		No		No		No		No
Northern	Male	Nurse	Never Married	Tertiary	Non-Islam	No	No	No		Don't Know							No		No		Yes	2	No		No		No		No		No		No		No		No		No		No		No		No		No		No
Northern	Male	Nurse	Never Married	Tertiary	Non-Islam	No	No	No		Don't Know							No		No		No		No		No		No		No		No		No		No		No		No		No		No		No		No		No
Northern	Male	Nurse	Married/Co-habiting	Tertiary	Non-Islam	No	Yes	Yes	Yes	Yes	In-patient	Yes	Others(specify)	No	No		No		Yes	10	Yes	10	Yes	14	No		No		No		No		No		Yes	14	Yes	10	Yes	14	Yes	10	Yes	7	No		No		No
Northern	Male	Nurse	Married/Co-habiting	Tertiary	Non-Islam	No	Yes	Yes	No	Yes	Outpatient	No		No	No		No		Yes	7	Yes	7	Yes	14	No		Yes	7	Yes	7	No		No		Yes	14	No		No		Yes	3	No		No		No		No
Northern	Male	Doctor	Married/Co-habiting	Tertiary	Non-Islam	No	Yes	Yes	No	Yes	Others(specify)	No		No	No		No		Yes	3	Yes	3	Yes	3	No		Yes	3	Yes	3	No		Yes	3	No		Yes	3	Yes	3	No		No		No		No		No
Northern	Male	Nurse	Never Married	Tertiary	Non-Islam	No	Yes	Yes	No	Yes	Others(specify)	No		No	No		N/A		No		Yes	9	No		No		No		No		No		No		No		No		No		Yes	4	Yes	4	No		No		No
Northern	Male	Nurse	Never Married	Tertiary	Islam	No	No	No		Don't Know							N/A		Yes	7	Yes	10	No		No		No		Yes	10	No		No		No		No		Yes	10	Yes	10	No		No		No		No
Northern	Male	Nurse	Married/Co-habiting	Tertiary	Non-Islam	No	Yes	Yes	No	Yes	Others(specify)	No		No	No		No		No		Yes	7	Yes	7	No		No		Yes	8	No		No		Yes	6	Yes	14	Yes	9	Yes	14	Yes	14	No		No		Yes
Northern	Male	Nurse	Married/Co-habiting	Tertiary	Islam	No	Yes	Yes	No	Yes	Others(specify)	No		No	No		No		Yes	2	Yes	3	No		No		No		No		No		No		No		No		No		Yes	3	No		No		No		No
Northern	Male	Nurse	Married/Co-habiting	Tertiary	Islam	No	No	No		Don't Know							No		No		No		No		No		No		No		No		No		No		No		No		No		No		No		No		No
Northern	Female	Nurse	Married/Co-habiting	Tertiary	Islam	No	No	Yes	No	No							No		Yes	7	Yes	3	No		No		No		Yes	5	No		No		No		No		No		No		No		No		No		No
Northern	Male	Nurse	Married/Co-habiting	Tertiary	Non-Islam	No	Yes	Yes	No	Yes	In-patient	No		No	No		No		Yes	5	Yes	5	Yes	10	No		No		No		No		Yes	4	Yes	7	Yes	7	Yes	5	Yes	7	No		No		No		No
Northern	Male	Nurse	Married/Co-habiting	Tertiary	Islam	No	Yes	Yes	No	Yes	Outpatient	No		No	No		No		No		Yes	7	Yes	1	No		No		Yes	3	Yes	7	No		Yes	10	Yes	5	No		Yes	7	No		No		No		Yes
Western	Female	Nurse	Married/Co-habiting	Tertiary	Non-Islam	No	Yes	No		Don't Know							No		Yes	3	Yes	2	No		No		No		No		No		No		No		No		No		No		No		No		No		No
Western	Male	Others(specify)	Married/Co-habiting	Tertiary	Non-Islam	No	No	No		Don't Know							No		Yes	5	Yes	2	No		No		No		No		No		No		No		No		No		No		No		No		No		No
Western	Female	Others(specify)	Never Married	Tertiary	Non-Islam	No	No	No		Don't Know							No		No		No		No		No		No		No		No		No		No		No		No		No		No		No		No		No
Western	Female	Lab scientist/technician/technologist	Never Married	Tertiary	Non-Islam	No	Yes	No		Don't Know							No		No		No		Yes	3	No		No		No		No		No		No		No		No		No		No		No		No		No
Western	Female	Nurse	Married/Co-habiting	Tertiary	Non-Islam	No	Yes	No		Don't Know							Yes	Splash of biological fluid/respiratory secretions in the mucous membrane of mout	Yes	3	Yes	14	Yes	14	No		Yes	14	Yes	14	No		No		Yes	14	No		No		Yes	14	Yes	14	No		No		Yes
Western	Female	Others(specify)	Never Married	Tertiary	Non-Islam	No	Yes	No		Don't Know							Yes	Splash of biological fluid/respiratory secretions in the mucous membrane of mout	Yes	5	Yes	5	No		No		No		No		No		No		No		Yes	5	Yes	5	Yes	3	No		No		No		Yes
Western	Female	Nurse	Never Married	Tertiary	Non-Islam	No	No	No		Don't Know							No		No		Yes	14	No		No		No		No		No		No		No		No		No		No		No		No		No		No
Western	Female	Nurse	Married/Co-habiting	Tertiary	Non-Islam	No	No	No		Don't Know							No		No		No		No		No		No		No		No		No		No		No		No		No		No		No		No		No
Western	Female	Nurse	Never Married	Tertiary	Non-Islam	No	No	No		Don't Know							No		No		No		No		No		No		No		No		No		No		No		No		No		No		No		No		No
Western	Female	Nurse	Never Married	Tertiary	Non-Islam	No	Yes	No		Don't Know							No		No		No		No		No		No		No		No		No		No		No		No		No		No		No		No		No
Western	Female	Nurse	Married/Co-habiting	Tertiary	Non-Islam	No	Yes	No		Don't Know							No		No		No		No		No		No		No		No		No		No		No		No		No		No		No		No		No
Western	Female	Nurse	Married/Co-habiting	Tertiary	Non-Islam	No	Yes	No		Don't Know							No		No		No		No		No		No		No		No		No		No		No		No		No		No		No		No		No
Western	Male	Doctor	Married/Co-habiting	Tertiary	Non-Islam	No	Yes	No		Don't Know							Yes	Splash of biological fluid/respiratory secretions in the mucous membrane of mout	No		No		No		No		No		No		No		No		No		Yes	3	No		Yes	3	No		No		No		No
Western	Female	Nurse	Married/Co-habiting	Tertiary	Non-Islam	No	No	No		Don't Know							Yes	Splash of biological fluid/respiratory secretions in the mucous membrane of mout	No		No		No		No		No		Yes	2	No		No		No		No		No		Yes	3	No		No		No		No
Western	Male	Nurse	Married/Co-habiting	Tertiary	Non-Islam	No	Yes	No		Don't Know							No		No		No		No		No		No		No		No		No		No		No		No		No		No		No		No		No
Western	Male	Nurse	Never Married	Tertiary	Non-Islam	No	Yes	No		Don't Know							No		No		No		No		No		No		No		No		No		No		No		No		No		No		No		No		No
Western	Female	Nurse	Never Married	Tertiary	Non-Islam	No	No	No		Don't Know							No		No		No		No		No		No		No		No		No		No		No		No		No		No		No		No		No
Western	Female	Nurse	Never Married	Tertiary	Non-Islam	No	Yes	No		Don't Know							Yes	Splash of biological fluid/respiratory secretions in the mucous membrane of mout	No		Yes	3	Yes	4	No		Yes	2	No		No		No		No		No		No		No		No		No		No		No
Western	Female	Nurse	Never Married	Tertiary	Non-Islam	No	Yes	No		Don't Know							Yes	Splash of biological fluid/respiratory secretions in the mucous membrane of mout	No		No		No		No		No		No		No		No		No		No		No		No		No		No		No		No
Western	Male	Others(specify)	Married/Co-habiting	Tertiary	Non-Islam	No	Yes	No		Don't Know							Yes	Splash of biological fluid/respiratory secretions in the mucous membrane of mout	No		No		No		No		No		No		No		No		No		No		No		Yes	6	No		No		No		No
Western	Male	Others(specify)	Married/Co-habiting	Secondary	Non-Islam	No	Yes	No		Don't Know							No		Yes	3	Yes	3	No		No		No		No		No		No		No		No		No		No		No		No		No		No
Western	Female	Nurse	Married/Co-habiting	Tertiary	Non-Islam	No	No	No		Don't Know							No		No		No		No		No		No		No		No		No		No		No		No		No		No		No		No		No
Western	Female	Nurse	Never Married	Tertiary	Non-Islam	No	Yes	No		Don't Know							Yes	Splash of biological fluid/respiratory secretions in the mucous membrane of mout	No		No		No		No		No		No		No		No		No		No		No		No		No		No		No		No
Western	Male	Others(specify)	Married/Co-habiting	Secondary	Non-Islam	No	Yes	No		Don't Know							Yes	Splash of biological fluid/respiratory secretions in the mucous membrane of mout	No		Yes	4	No		No		No		No		No		No		No		Yes	5	No		Yes	5	No		No		No		No
Western	Female	Nurse	Married/Co-habiting	Tertiary	Non-Islam	No	Yes	No		Don't Know							Yes	Splash of biological fluid/respiratory secretions in the mucous membrane of eyes	No		Yes	5	Yes	5	No		No		Yes	7	No		No		No		Yes	3	No		Yes	7	No		Yes	4	No		No
Western	Female	Nurse	Never Married	Tertiary	Non-Islam	No	Yes	No		Don't Know							No		Yes	7	Yes	7	No		No		No		Yes	4	No		No		No		No		No		No		No		No		No		No
Western	Female	Nurse	Married/Co-habiting	Tertiary	Non-Islam	No	Yes	No		Don't Know							Yes	Splash of biological fluid/respiratory secretions in the mucous membrane of mout	No		No		No		No		Yes	4	No		No		No		No		Yes	7	No		Yes	7	No		No		No		No
Western	Male	Nurse	Never Married	Tertiary	Non-Islam	No	Yes	No		Don't Know							No		No		No		No		No		No		No		No		No		No		No		No		No		No		No		No		No
Western	Female	Nurse	Never Married	Tertiary	Non-Islam	No	No	No		Don't Know							No		No		No		No		No		No		No		No		No		No		No		No		No		No		No		No		No
Western	Female	Others(specify)	Married/Co-habiting	Tertiary	Non-Islam	No	Yes	No		Don't Know							No		No		No		No		No		Yes	14	No		Yes	7	Yes	14	No		No		Yes	7	No		Yes	14	No		No		No
Western	Female	Others(specify)	Married/Co-habiting	Tertiary	Non-Islam	No	Yes	No		Don't Know							Yes	Splash of biological fluid/respiratory secretions in the mucous membrane of mout	No		Yes	5	No		No		No		No		No		No		No		No		No		Yes	5	No		No		No		No
Western	Female	Others(specify)	Married/Co-habiting	Tertiary	Non-Islam	No	Yes	No		Don't Know							No		No		No		No		No		No		No		No		No		No		No		No		No		No		No		No		No
Western	Male	Others(specify)	Never Married	Tertiary	Non-Islam	No	No	No		Don't Know							No		No		No		No		No		No		No		No		No		No		No		No		No		No		No		No		No
Western	Female	Nurse	Never Married	Tertiary	Non-Islam	No	Yes	No		Don't Know							Yes	Splash of biological fluid/respiratory secretions in the mucous membrane of mout	No		Yes	7	No		No		Yes	7	No		No		No		No		Yes	14	Yes	7	Yes	14	No		Yes	21	No		Yes
Western	Male	Others(specify)	Married/Co-habiting	Tertiary	Non-Islam	No	Yes	No		Don't Know							No		Yes	5	Yes	7	No		No		No		No		No		No		No		Yes	5	No		Yes	3	No		No		No		No
Western	Female	Others(specify)	Never Married	Secondary	Non-Islam	No	Yes	No		Don't Know							Yes	Splash of biological fluid/respiratory secretions in the mucous membrane of mout	No		Yes	7	Yes	7	No		Yes	7	Yes	7	No		No		No		No		No		Yes	10	No		No		No		No
Western	Female	Nurse	Married/Co-habiting	Tertiary	Non-Islam	No	Yes	No		Don't Know							No		Yes	10	Yes	14	No		No		No		No		No		Yes	21	No		Yes	10	Yes	10	Yes	14	Yes	7	No		No		No
Western	Male	Others(specify)	Married/Co-habiting	Secondary	Non-Islam	No	No	No		Don't Know							Yes	Splash of biological fluid/respiratory secretions in the mucous membrane of mout	Yes	5	No		No		No		No		No		No		No		No		No		No		Yes	5	No		No		No		No
Western	Female	Others(specify)	Never Married	Tertiary	Non-Islam	No	Yes	No		Don't Know							Yes	Splash of biological fluid/respiratory secretions in the mucous membrane of mout	Yes	3	Yes	7	No		No		Yes	7	Yes	5	No		No		No		Yes	5	Yes	5	Yes	5	No		No		No		No
Western	Female	Nurse	Married/Co-habiting	Tertiary	Non-Islam	No	Yes	No		Don't Know							No		No		No		No		No		No		No		No		No		No		No		No		No		No		No		No		No
Western	Male	Nurse	Never Married	Tertiary	Non-Islam	No	Yes	No		Don't Know							No		No		No		No		No		No		No		No		No		No		No		No		No		No		No		No		No
Western	Female	Nurse	Married/Co-habiting	Tertiary	Non-Islam	No	No	No		Don't Know							No		No		Yes	7	No		No		No		No		No		No		No		No		No		Yes	7	No		No		No		No
Western	Female	Nurse	Married/Co-habiting	Tertiary	Non-Islam	No	No	No		Don't Know							No		No		No		No		No		No		No		No		No		No		No		No		No		No		No		No		No
Western	Female	Others(specify)	Married/Co-habiting	Tertiary	Non-Islam	No	Yes	No		Don't Know							Yes	Splash of biological fluid/respiratory secretions in the mucous membrane of mout	No		Yes	7	Yes	7	No		Yes	3	Yes	5	No		No		No		Yes	7	Yes	7	Yes	7	No		No		No		No
Western	Female	Others(specify)	Married/Co-habiting	Tertiary	Non-Islam	No	Yes	No		Don't Know							Yes	Splash of biological fluid/respiratory secretions in the mucous membrane of eyes	No		Yes	2	No		No		No		No		No		No		No		No		No		Yes	31	No		No		No		No
Western	Male	Lab scientist/technician/technologist	Married/Co-habiting	Tertiary	Non-Islam	No	No	No		Don't Know							No		No		No		No		No		No		No		No		No		No		No		No		No		No		No		No		No
Western	Female	Cleaner/Orderly	Married/Co-habiting	Secondary	Non-Islam	No	No	No		Don't Know							No		No		No		No		No		Yes	3	No		No		No		No		No		No		No		No		No		No		No
Western	Female	Others(specify)	Married/Co-habiting	Tertiary	Non-Islam	No	No	No		Don't Know							No		No		No		No		No		No		No		No		No		No		No		No		No		No		No		No		No
Western	Female	Nurse	Married/Co-habiting	Tertiary	Non-Islam	No	No	No		Don't Know							No		Yes	7	Yes	7	Yes	7	No		No		Yes	7	No		No		Yes	4	No		No		Yes	3	Yes	7	No		No		Yes
Western	Female	Others(specify)	Never Married	Tertiary	Non-Islam	No	Yes	Yes	No	Yes	Others(specify)	No		No	No		N/A		No		No		No		No		No		No		No		No		No		No		No		No		No		Yes	3	No		No
Western	Male	Lab scientist/technician/technologist	Never Married	Tertiary	Non-Islam	No	No	No		Don't Know							No		No		No		No		No		No		No		No		No		No		No		No		No		No		No		No		No
Western	Female	Nurse	Married/Co-habiting	Tertiary	Non-Islam	No	Yes	Yes	Yes	No							No		No		Yes	5	No		No		Yes	5	No		No		No		No		Yes	5	No		No		No		No		No		No
Western	Female	Others(specify)	Never Married	Tertiary	Non-Islam	No	No	No		Don't Know							No		Yes	1	Yes	1	No		No		No		Yes	7	No		No		No		Yes	1	Yes	1	Yes	1	No		No		No		No
Western	Female	Others(specify)	Never Married	Tertiary	Non-Islam	No	Yes	Yes	No	No							No		No		Yes	4	No		No		No		Yes	4	No		No		No		No		No		No		No		No		No		No
Western	Male	Others(specify)	Married/Co-habiting	Secondary	Islam	No	No	No		Don't Know							No		Yes	3	Yes	3	No		No		No		No		No		No		No		Yes	3	Yes	4	Yes	3	No		No		No		No
Western	Female	Nurse	Never Married	Tertiary	Non-Islam	No	Yes	No		Don't Know							No		No		Yes	3	No		No		No		No		No		No		No		No		Yes	57	Yes	7	No		Yes	7	No		Yes
Western	Female	Nurse	Never Married	Tertiary	Non-Islam	No	Yes	No		Don't Know							No		No		No		No		No		No		No		No		No		No		No		No		No		No		No		No		No
Western	Female	Others(specify)	Never Married	Primary or less	Islam	No	Yes	Yes	No	No							No		No		Yes	2	Yes	2	No		Yes	2	Yes	2	No		No		No		No		No		Yes	2	No		No		No		No
Western	Female	Pharmacist	Never Married	Tertiary	Non-Islam	No	No	No		Don't Know							No		No		No		No		No		No		Yes	6	No		No		No		No		No		No		No		No		No		No
Western	Female	Others(specify)	Never Married	Tertiary	Non-Islam	No	No	No		Don't Know							N/A		No		No		No		No		No		No		No		No		No		No		No		No		No		No		No		No
Western	Female	Nurse	Never Married	Tertiary	Non-Islam	No	Yes	Yes	Yes	Yes	Outpatient	No		No	Yes	Another health care facility (public or private)	No		No		Yes	3	No		No		Yes	2	No		No		Yes	3	Yes	3	No		No		No		No		No		No		No
Western	Female	Nurse	Never Married	Tertiary	Non-Islam	No	Yes	No		Don't Know							No		No		No		No		No		No		No		No		No		No		No		No		No		No		No		No		No
Western	Male	Others(specify)	Married/Co-habiting	Secondary	Non-Islam	No	No	No		Don't Know							No		No		No		No		No		No		No		No		No		No		No		No		No		No		No		No		No
Western	Male	Others(specify)	Never Married	Tertiary	Non-Islam	No	No	No		Don't Know							No		No		No		No		No		No		No		No		No		No		No		No		No		No		No		No		No
Western	Female	Others(specify)	Married/Co-habiting	Tertiary	Non-Islam	No	Yes	Yes	No	Yes	Others(specify)	No		Yes	Yes	Another health care facility (public or private)	No		Yes	2	Yes	5	No		No		No		Yes	7	No		No		No		No		No		Yes	10	No		Yes	5	No		No
Western	Female	Nurse	Never Married	Tertiary	Non-Islam	No	Yes	Yes	No	No							No		No		No		No		No		No		Yes	3	Yes	3	No		No		No		No		No		No		No		No		No
Western	Female	Others(specify)	Married/Co-habiting	Tertiary	Non-Islam	No	No	Yes	No	Yes	Others(specify)	Yes	Others(specify)	Yes	Yes	Another health care facility (public or private)	No		No		Yes	11	No		No		No		Yes	14	No		Yes	14	Yes	7	Yes	14	Yes	7	Yes	10	Yes	8	No		No		Yes
Western	Female	Others(specify)	Married/Co-habiting	Tertiary	Non-Islam	No	No	No		Don't Know							No		Yes	3	Yes	15	No		No		No		No		No		No		No		Yes	14	Yes	14	Yes	7	Yes	5	No		No		No
Western	Female	Others(specify)	Married/Co-habiting	Tertiary	Non-Islam	No	Yes	No		Don't Know							No		No		Yes	3	Yes	3	No		No		No		No		No		No		Yes	3	No		Yes	3	Yes	1	No		No		No
Western	Female	Nurse	Married/Co-habiting	Tertiary	Islam	No	No	No		Don't Know							No		No		Yes	3	No		No		No		No		No		No		No		No		Yes	3	Yes	14	No		No		No		No
Western	Male	Nurse	Never Married	Tertiary	Non-Islam	No	No	No		Don't Know							No		No		No		No		No		No		No		No		No		No		No		No		No		No		No		No		No
Western	Female	Others(specify)	Never Married	Tertiary	Non-Islam	No	No	No		Don't Know							No		No		Yes	3	No		No		Yes	3	Yes	3	No		No		No		No		No		No		No		No		No		No
Western	Female	Nurse	Married/Co-habiting	Tertiary	Non-Islam	No	Yes	No		Don't Know							No		Yes	18	Yes	7	No		No		Yes	5	Yes	7	Yes	7	No		No		Yes	7	Yes	7	Yes	7	Yes	7	No		No		Yes
Western	Male	Others(specify)	Never Married	Tertiary	Non-Islam	No	Yes	No		Don't Know							No		No		No		No		No		No		No		No		No		No		Yes	5	Yes	2	Yes	7	No		No		No		No
Western	Female	Nurse	Never Married	Tertiary	Non-Islam	No	No	No		Don't Know							No		No		No		No		No		No		No		No		No		No		No		No		No		No		No		No		No
Western	Female	Nurse	Married/Co-habiting	Tertiary	Non-Islam	No	No	No		Don't Know							Yes	Splash of biological fluid/respiratory secretions in the mucous membrane of mout	Yes	7	Yes	7	No		No		Yes	7	No		No		No		No		No		No		No		Yes	7	No		No		No
Western	Female	Nurse	Married/Co-habiting	Tertiary	Non-Islam	No	Yes	No		Don't Know							Yes	Splash of biological fluid/respiratory secretions in the mucous membrane of eyes	Yes	14	Yes	7	Yes	14	No		Yes	14	Yes	14	No		No		Yes	14	Yes	7	Yes	4	Yes	21	No		No		No		Yes
Western	Male	Lab scientist/technician/technologist	Married/Co-habiting	Tertiary	Non-Islam	No	Yes	No		Don't Know							No		No		No		No		No		No		No		No		No		No		No		No		No		No		No		No		No
Western	Female	Nurse	Married/Co-habiting	Tertiary	Non-Islam	No	No	No		Don't Know							No		No		No		No		No		No		No		No		No		No		No		No		No		No		No		No		No
Western	Female	Others(specify)	Never Married	Tertiary	Non-Islam	No	Yes	No		Don't Know							No		No		Yes	5	No		No		No		No		No		No		No		No		No		No		No		No		No		No
Western	Female	Doctor	Married/Co-habiting	Tertiary	Non-Islam	No	No	No		Don't Know							No		No		Yes	5	Yes	5	No		No		No		No		No		No		No		Yes	7	No		No		No		No		No
Western	Female	Others(specify)	Married/Co-habiting	Secondary	Non-Islam	No	No	No		Don't Know							No		No		No		No		No		No		No		No		No		No		No		No		No		No		No		No		No
Western	Female	Others(specify)	Never Married	Secondary	Non-Islam	No	No	No		Don't Know							No		No		No		No		No		No		No		No		No		No		No		No		No		No		No		No		No
Western	Male	Others(specify)	Married/Co-habiting	Tertiary	Non-Islam	No	No	No		Don't Know							No		No		No		No		No		No		No		No		No		No		No		No		No		No		No		No		No
Western	Male	Others(specify)	Married/Co-habiting	Secondary	Non-Islam	No	No	No		Don't Know							No		No		No		No		No		No		No		No		No		No		No		No		No		No		No		No		No
Western	Male	Lab scientist/technician/technologist	Never Married	Secondary	Non-Islam	No	No	No		Don't Know							No		No		No		No		No		No		No		No		No		No		No		No		No		No		No		No		No
Western	Male	Nurse	Never Married	Tertiary	Non-Islam	No	Yes	No		Don't Know							No		No		No		No		No		No		No		No		No		No		No		No		No		No		No		No		No
Western	Female	Nurse	Married/Co-habiting	Tertiary	Non-Islam	No	Yes	No		Don't Know							No		No		Yes	7	Yes	7	No		No		No		No		No		No		No		No		No		Yes	3	No		No		No
Western	Male	Others(specify)	Never Married	Secondary	Non-Islam	No	No	No		Don't Know							No		No		No		No		No		No		No		No		No		No		Yes	5	No		No		No		No		No		No
Western	Female	Nurse	Never Married	Tertiary	Non-Islam	No	No	No		Don't Know							No		No		No		No		No		No		No		No		No		No		No		No		No		No		No		No		No
Western	Female	Nurse	Never Married	Tertiary	Non-Islam	No	Yes	No		Don't Know							Yes	Splash of biological fluid/respiratory secretions in the mucous membrane of mout	No		No		No		No		No		No		No		No		No		No		No		No		No		No		No		No
Western	Male	Others(specify)	Married/Co-habiting	Tertiary	Non-Islam	No	No	No		Don't Know							No		No		No		No		No		No		No		No		No		No		No		No		No		No		No		No		No
Western	Female	Others(specify)	Never Married	Tertiary	Non-Islam	No	No	No		Don't Know							No		No		Yes	7	No		No		No		Yes	7	No		No		Yes	4	No		No		Yes	7	No		No		No		No
Western	Female	Nurse	Married/Co-habiting	Tertiary	Non-Islam	No	Yes	No		Don't Know							No		No		No		Yes	6	No		Yes	7	No		No		No		No		Yes	7	Yes	7	Yes	14	No		No		No		No
Western	Female	Nurse	Never Married	Tertiary	Non-Islam	No	No	No		Don't Know							No		No		No		No		No		No		No		No		No		No		No		No		Yes	7	No		No		No		No
Western	Female	Nurse	Never Married	Tertiary	Islam	No	No	Yes	Yes	Yes	In-patient	Yes	Others(specify)	Yes	Yes	Another health care facility (public or private)	No		No		Yes	6	Yes	10	No		No		Yes	7	No		No		No		Yes	8	No		Yes	5	No		No		No		No
Western	Female	Others(specify)	Married/Co-habiting	Tertiary	Non-Islam	No	No	No		Don't Know							Yes	Splash of biological fluid/respiratory secretions in the mucous membrane of eyes	No		Yes	5	Yes	7	No		Yes	6	Yes	5	No		No		No		No		Yes	6	No		No		No		No		No
Western	Female	Nurse	Never Married	Tertiary	Non-Islam	No	No	Yes	No	Yes	Outpatient	Yes	Others(specify)	No	No		No		No		No		No		No		No		No		No		No		No		No		No		No		No		No		No		No
Western	Female	Nurse	Married/Co-habiting	Tertiary	Non-Islam	No	No	No		Don't Know							No		Yes	4	Yes	7	No		No		No		Yes	7	No		No		No		Yes	5	No		No		No		No		No		No
Western	Male	Nurse	Married/Co-habiting	Tertiary	Islam	No	Yes	No		Don't Know							No		No		Yes	5	No		No		No		No		No		No		No		No		No		No		No		No		No		No
Western	Female	Nurse	Married/Co-habiting	Tertiary	Non-Islam	No	Yes	No		Don't Know							No		No		No		Yes	3	No		No		No		No		No		No		No		No		Yes	4	No		No		No		No
Western	Female	Nurse	Never Married	Tertiary	Non-Islam	No	No	No		Don't Know							No		No		No		No		No		Yes	14	No		No		No		No		Yes	3	No		No		No		No		No		No
Western	Female	Others(specify)	Never Married	Tertiary	Non-Islam	No	No	No		Don't Know							No		No		No		No		No		No		No		No		No		No		No		No		No		No		No		No		No
Western	Female	Nurse	Never Married	Tertiary	Non-Islam	No	No	No		Don't Know							No		Yes	10	Yes	14	No		No		Yes	5	No		No		No		Yes	7	Yes	14	Yes	14	Yes	30	Yes	10	No		No		No
Western	Female	Others(specify)	Married/Co-habiting	Tertiary	Non-Islam	No	No	No		Don't Know							No		No		Yes	7	No		No		No		No		No		No		No		Yes	5	No		No		No		No		No		No
Western	Male	Others(specify)	Married/Co-habiting	Primary or less	Islam	No	No	No		Don't Know							No		No		No		No		No		No		No		No		No		No		Yes	7	Yes	7	Yes	7	No		No		No		No
Western	Male	Others(specify)	Married/Co-habiting	Primary or less	Islam	No	No	No		Don't Know							No		No		No		No		No		No		No		No		No		No		No		No		No		No		No		No		No
Western	Female	Nurse	Married/Co-habiting	Tertiary	Non-Islam	No	Yes	No		Don't Know							No		Yes	7	Yes	8	Yes	4	No		No		Yes	5	No		No		No		Yes	4	Yes	4	Yes	5	No		No		No		No
Western	Female	Lab scientist/technician/technologist	Never Married	Tertiary	Non-Islam	No	No	No		Don't Know							No		No		No		No		No		Yes	1	Yes	6	No		No		No		No		No		Yes	6	No		No		No		No
Western	Male	Lab scientist/technician/technologist	Never Married	Tertiary	Non-Islam	No	Yes	No		Don't Know							No		No		No		No		No		No		No		No		No		No		No		No		No		No		No		No		No
Western	Male	Nurse	Never Married	Tertiary	Non-Islam	No	No	No		Don't Know							No		No		Yes	5	Yes	8	No		No		Yes	8	No		No		No		No		No		No		No		No		No		No
Western	Female	Nurse	Married/Co-habiting	Secondary	Non-Islam	No	No	No		Don't Know							No		No		No		No		No		No		No		No		No		No		No		No		No		No		No		No		No
Western	Male	Others(specify)	Never Married	Tertiary	Non-Islam	No	Yes	No		Don't Know							No		No		No		No		No		No		No		No		No		No		No		No		No		No		No		No		No
Western	Female	Nurse	Never Married	Tertiary	Islam	No	No	No		Don't Know							No		Yes	2	No		Yes	2	No		Yes	2	No		No		No		No		No		No		No		No		No		No		No
Western	Female	Others(specify)	Never Married	Tertiary	Non-Islam	No	No	Yes	No	Yes	Others(specify)	No		Yes	No		No		No		No		No		No		No		No		No		No		No		Yes	6	Yes	10	No		No		No		No		No
Western	Female	Nurse	Married/Co-habiting	Secondary	Non-Islam	No	No	No		Don't Know							No		No		Yes	5	Yes	7	No		No		Yes	7	No		No		No		No		No		No		Yes	9	No		No		No
Western	Male	Nurse	Never Married	Tertiary	Non-Islam	No	Yes	No		Don't Know							No		No		Yes	3	Yes	7	No		Yes	7	No		Yes	4	Yes	7	Yes	7	Yes	4	No		Yes	6	No		No		No		Yes
Western	Female	Cleaner/Orderly	Married/Co-habiting	Primary or less	Non-Islam	No	Yes	Yes	No	Yes	Outpatient	No		No	No		No		No		No		No		No		No		No		No		No		No		No		No		No		No		No		No		No
Western	Male	Others(specify)	Married/Co-habiting	Tertiary	Non-Islam	No	Yes	Yes	Yes	Yes	Procedure room/ aerosol generating procedure/ testing	Yes	Collection of sputum	No	Yes	Home care	No		No		Yes	4	No		No		No		Yes	4	No		No		No		No		Yes	3	Yes	3	No		No		No		No
Western	Male	Others(specify)	Married/Co-habiting	Tertiary	Non-Islam	No	Yes	No		Don't Know							No		No		No		No		No		No		No		No		No		No		No		No		No		No		No		No		No
Western	Male	Others(specify)	Married/Co-habiting	Tertiary	Non-Islam	No	Yes	No		Don't Know							No		No		No		No		No		No		No		No		No		No		No		No		No		No		No		No		No
Western	Male	Others(specify)	Married/Co-habiting	Tertiary	Non-Islam	No	Yes	No		Don't Know							No		No		No		No		No		No		No		No		No		No		No		No		No		No		No		No		No
Western	Female	Nurse	Ever Married	Tertiary	Non-Islam	No	Yes	Yes	No	Yes	In-patient	Yes	Others(specify)	Don't Know	Yes	Home care	N/A		Yes	7	Yes	10	No		No		No		Yes	7	No		No		No		Yes	5	No		Yes	7	No		No		No		No
Western	Female	Nurse	Never Married	Tertiary	Non-Islam	No	Yes	No		Don't Know							No		No		No		No		No		No		No		No		No		No		No		No		No		No		No		No		No
Western	Male	Others(specify)	Never Married	Tertiary	Non-Islam	No	Yes	No		Don't Know							Yes	Splash of biological fluid/respiratory secretions in the mucous membrane of mout	No		No		No		No		No		No		No		No		No		No		No		No		No		No		No		No
Western	Male	Others(specify)	Married/Co-habiting	Tertiary	Non-Islam	No	Yes	No		Don't Know							No		No		Yes	7	No		No		Yes	7	No		No		No		No		No		No		Yes	5	No		No		No		No
Western	Male	Others(specify)	Married/Co-habiting	Tertiary	Islam	No	No	Yes	No	Yes	Others(specify)	No		Yes	No		No		No		No		No		No		No		No		No		No		No		No		No		No		No		No		No		No
Western	Male	Others(specify)	Married/Co-habiting	Tertiary	Non-Islam	No	Yes	Yes	No	Yes	Others(specify)	No		No	No		No		No		No		No		No		No		No		No		No		No		No		No		No		No		No		No		No
Western	Male	Others(specify)	Never Married	Tertiary	Non-Islam	No	Yes	No		Don't Know							No		No		No		No		No		No		No		No		No		No		No		No		No		No		No		No		No
Western	Male	Others(specify)	Married/Co-habiting	Tertiary	Non-Islam	No	Yes	No		Don't Know							No		No		No		No		No		No		No		No		No		No		No		No		No		No		No		No		No
Western	Male	Others(specify)	Ever Married	Tertiary	Non-Islam	No	Yes	Yes	No	Yes	Others(specify)	No		No	No		No		No		No		No		No		No		No		No		No		No		No		No		No		No		No		No		No
Western	Male	Others(specify)	Married/Co-habiting	Tertiary	Non-Islam	No	Yes	No		Don't Know							No		No		No		No		No		No		No		No		No		No		No		No		No		No		No		No		No
Western	Male	Others(specify)	Married/Co-habiting	Tertiary	Non-Islam	No	Yes	No		Don't Know							No		No		No		No		No		No		No		No		No		No		No		No		No		No		No		No		No
Western	Male	Others(specify)	Married/Co-habiting	Tertiary	Non-Islam	No	Yes	No		Don't Know							No		No		No		No		No		No		No		No		No		No		No		No		No		No		No		No		No
Western	Female	Others(specify)	Married/Co-habiting	Secondary	Non-Islam	No	No	No		Don't Know							Yes	Splash of biological fluid/respiratory secretions in the mucous membrane of mout	No		Yes	3	No		No		No		No		No		No		No		No		No		Yes	5	No		No		No		No
Western	Female	Others(specify)	Married/Co-habiting	Tertiary	Non-Islam	No	Yes	Yes	No	Yes	Outpatient	Yes	Others(specify)	No	No		No		No		No		No		No		No		No		No		No		No		No		No		No		No		No		No		No
Western	Female	Others(specify)	Married/Co-habiting	Tertiary	Non-Islam	No	Yes	No		Don't Know							No		No		No		No		No		No		No		No		No		No		No		No		No		No		No		No		No
Western	Female	Others(specify)	Married/Co-habiting	Tertiary	Non-Islam	No	Yes	Yes	No	Yes	Outpatient	No		No	No		No		No		No		No		No		No		No		No		No		No		No		No		No		No		No		No		No
Western	Female	Nurse	Married/Co-habiting	Tertiary	Non-Islam	No	Yes	Yes	No	Yes	In-patient	Yes	Others(specify)	Yes	No		Yes	Splash of biological fluid/respiratory secretions on non-intact skin	No		Yes	3	No		No		No		No		No		No		No		No		No		No		Yes	3	No		No		No
Western	Female	Others(specify)	Married/Co-habiting	Tertiary	Non-Islam	No	Yes	Yes	No	Yes	In-patient	Yes	Nebulizing	Don't Know	No		No		No		No		No		No		No		No		No		No		No		No		No		No		No		No		No		No
Western	Female	Others(specify)	Married/Co-habiting	Tertiary	Non-Islam	No	No	Yes	No	Yes	In-patient	Yes	Cardiopulmonary resuscitation	No	No		No		No		No		No		No		No		No		No		No		No		No		No		No		No		No		No		No
Western	Female	Nurse	Married/Co-habiting	Tertiary	Non-Islam	No	Yes	Yes	No	Yes	In-patient	No		No	No		No		No		Yes	5	Yes	5	No		Yes	3	No		No		No		No		No		No		Yes	3	No		No		No		No
Western	Female	Nurse	Never Married	Tertiary	Islam	No	Yes	No		Don't Know							No		No		No		No		No		No		No		No		No		No		No		No		No		No		No		No		No
Western	Female	Nurse	Never Married	Tertiary	Non-Islam	No	Yes	No		Don't Know							No		No		No		No		No		No		No		No		No		No		No		No		Yes	3	No		No		No		No
Western	Male	Others(specify)	Never Married	Tertiary	Non-Islam	No	Yes	Yes	Yes	Yes	Others(specify)	Yes	Collection of sputum	Yes	Yes	Home care	No		No		Yes	4	No		No		No		Yes	10	No		No		No		No		No		Yes	7	No		No		No		No
Western	Female	Nurse	Never Married	Tertiary	Non-Islam	No	Yes	No		Don't Know							Yes	Splash of biological fluid/respiratory secretions in the mucous membrane of eyes	No		Yes	5	No		No		Yes	5	No		No		No		No		No		No		Yes	5	No		No		No		No
Western	Female	Nurse	Married/Co-habiting	Tertiary	Non-Islam	No	Yes	No		Don't Know							Yes	Splash of biological fluid/respiratory secretions on non-intact skin	No		No		No		No		No		No		No		No		No		No		No		Yes	5	No		No		No		No
Western	Female	Nurse	Married/Co-habiting	Tertiary	Non-Islam	No	Yes	Yes	No	Yes	In-patient	No		Don't Know	No		No		No		No		No		No		No		No		No		No		No		No		No		No		No		No		No		No
Western	Female	Nurse	Never Married	Tertiary	Non-Islam	No	Yes	Yes	No	Yes	In-patient	No		Don't Know	No		No		No		No		No		No		No		No		No		No		No		No		No		No		No		No		No		No
Western	Female	Nurse	Never Married	Tertiary	Non-Islam	No	Yes	No		Don't Know							No		No		No		No		No		No		No		No		No		No		No		No		No		No		No		No		No
Western	Male	Others(specify)	Married/Co-habiting	Tertiary	Islam	No	Yes	No		Don't Know							No		No		No		No		No		No		No		No		No		No		No		No		No		No		No		No		No
Western	Male	Others(specify)	Married/Co-habiting	Tertiary	Non-Islam	No	Yes	Yes	Yes	Yes	Others(specify)	Yes	Collection of sputum	Don't Know	Yes	Home care	No		No		Yes	5	No		No		No		No		No		No		No		No		No		Yes	5	No		No		No		No
Western	Female	Nurse	Never Married	Tertiary	Non-Islam	No	Yes	Yes	Yes	Yes	Others(specify)	Yes	Collection of sputum	No	No		No		No		No		No		No		No		No		No		No		No		No		No		No		No		No		No		No
Western	Male	Lab scientist/technician/technologist	Never Married	Tertiary	Islam	No	Yes	No		Don't Know							Yes	Splash of biological fluid/respiratory secretions in the mucous membrane of eyes	No		No		No		No		No		No		No		No		No		No		No		No		No		No		No		No
Western	Male	Lab scientist/technician/technologist	Never Married	Tertiary	Non-Islam	No	Yes	Yes	No	Yes	Procedure room/ aerosol generating procedure/ testing	No		No	No		No		No		No		No		No		No		No		No		No		No		No		No		No		No		No		No		No
Western	Male	Lab scientist/technician/technologist	Married/Co-habiting	Tertiary	Non-Islam	No	Yes	Yes	Yes	Yes	Procedure room/ aerosol generating procedure/ testing	Yes	Collection of sputum	Yes	Yes	Others(specify)	No		No		Yes	5	No		No		Yes	5	No		No		No		No		No		No		Yes	4	No		No		No		No
Western	Male	Lab scientist/technician/technologist	Married/Co-habiting	Tertiary	Non-Islam	No	Yes	Yes	No	Yes	Procedure room/ aerosol generating procedure/ testing	Yes	Collection of sputum	No	No		No		No		No		No		No		No		No		No		No		No		No		No		No		No		No		No		No
Western	Male	Lab scientist/technician/technologist	Married/Co-habiting	Tertiary	Non-Islam	No	Yes	Yes	Yes	Yes	Procedure room/ aerosol generating procedure/ testing	Yes	Collection of sputum	No	No		No		No		No		No		No		No		No		No		No		No		No		No		No		No		No		No		No
Western	Male	Lab scientist/technician/technologist	Married/Co-habiting	Tertiary	Non-Islam	No	Yes	No		Don't Know							No		No		No		No		No		No		No		No		No		No		No		No		No		No		No		No		No
Western	Male	Others(specify)	Never Married	Tertiary	Non-Islam	No	Yes	No		Don't Know							No		No		No		No		No		No		No		No		No		No		No		No		No		No		No		No		No
Western	Female	Lab scientist/technician/technologist	Never Married	Tertiary	Non-Islam	No	Yes	Yes	No	Yes	Procedure room/ aerosol generating procedure/ testing	Yes	Collection of sputum	No	No		No		No		No		No		No		No		No		No		No		No		No		No		No		No		No		No		No
Western	Female	Cleaner/Orderly	Never Married	Secondary	Non-Islam	No	Yes	No		Don't Know							Yes	Splash of biological fluid/respiratory secretions in the mucous membrane of mout	No		Yes	4	No		No		Yes	3	No		No		No		No		No		No		No		No		No		No		No
Western	Female	Lab scientist/technician/technologist	Married/Co-habiting	Tertiary	Islam	No	Yes	No		Don't Know							Yes	Splash of biological fluid/respiratory secretions in the mucous membrane of eyes	No		Yes	5	No		No		Yes	5	No		No		No		No		No		No		No		No		No		No		No
Western	Male	Nurse	Married/Co-habiting	Tertiary	Non-Islam	No	Yes	No		Don't Know							Yes	Splash of biological fluid/respiratory secretions in the mucous membrane of eyes	No		Yes	5	No		No		No		Yes	5	No		No		No		No		No		No		No		No		No		No
Western	Male	Nurse	Married/Co-habiting	Tertiary	Non-Islam	No	Yes	Yes	No	Yes	In-patient	No		Don't Know	No		No		No		No		No		No		No		No		No		No		No		No		No		No		No		No		No		No
Western	Male	Nurse	Married/Co-habiting	Tertiary	Non-Islam	No	Yes	Yes	Yes	Yes	In-patient	Yes	Nebulizing	Yes	No		No		No		Yes	3	No		No		No		No		No		No		No		No		No		Yes	5	Yes	3	No		No		No
Western	Male	Nurse	Married/Co-habiting	Tertiary	Non-Islam	No	Yes	No		Don't Know							No		No		Yes	4	No		No		No		No		No		No		No		No		No		No		No		No		No		No
Western	Male	Nurse	Married/Co-habiting	Tertiary	Non-Islam	No	Yes	No		Don't Know							No		No		Yes	3	No		No		No		No		No		No		No		No		No		No		No		No		No		No
Western	Female	Others(specify)	Married/Co-habiting	Tertiary	Non-Islam	No	Yes	Yes	No	Yes	In-patient	Yes	Others(specify)	Don't Know	No		No		No		No		No		No		Yes	5	No		No		No		No		No		No		No		No		No		No		No
Western	Female	Others(specify)	Married/Co-habiting	Tertiary	Non-Islam	No	Yes	No		Don't Know							No		No		No		No		No		No		No		No		No		No		No		No		No		No		No		No		No
Western	Female	Nurse	Married/Co-habiting	Tertiary	Non-Islam	No	Yes	Yes	Yes	Yes	Outpatient	Yes	Others(specify)	Yes	No		No		Yes	7	Yes	5	Yes	7	No		No		Yes	5	No		No		No		Yes	7	Yes	5	Yes	5	Yes	7	No		No		No
Western	Female	Cleaner/Orderly	Married/Co-habiting	Secondary	Non-Islam	No	Yes	Yes	No	Yes	Outpatient	Yes	Others(specify)	Don't Know	No		No		No		No		No		No		No		No		No		No		No		No		No		No		No		No		No		No
Western	Male	Others(specify)	Married/Co-habiting	Tertiary	Non-Islam	No	Yes	Yes	Yes	Yes	ICU	Yes	Nebulizing	No	Yes	Home care	No		No		Yes	7	No		No		No		No		No		No		No		No		No		Yes	5	No		No		No		No
Western	Female	Nurse	Married/Co-habiting	Tertiary	Islam	No	Yes	Yes	No	Yes	Outpatient	Yes	Others(specify)	Don't Know	No		No		No		Yes	7	Yes	14	No		No		Yes	5	No		No		No		No		No		Yes	5	No		No		No		No
Western	Female	Nurse	Married/Co-habiting	Tertiary	Non-Islam	No	Yes	Yes	No	Yes	Outpatient	Yes	Others(specify)	Yes	No		No		No		No		Yes	7	No		Yes	7	Yes	3	Yes	3	No		No		No		No		Yes	5	No		No		No		No
Western	Male	Doctor	Married/Co-habiting	Tertiary	Non-Islam	No	Yes	Yes	Yes	Yes	Outpatient	Yes	Others(specify)	No	No		No		No		No		No		No		No		No		No		No		No		No		No		No		No		No		No		No
Western	Male	Nurse	Married/Co-habiting	Tertiary	Non-Islam	No	No	Yes	No	No							No		No		No		No		No		No		No		No		No		No		No		No		No		No		No		No		No
Western	Female	Nurse	Never Married	Tertiary	Non-Islam	No	Yes	No		Don't Know							No		No		No		No		No		No		No		No		No		No		No		No		No		No		No		No		No
Western	Female	Nurse	Married/Co-habiting	Tertiary	Non-Islam	No	Yes	No		Don't Know							No		No		Yes	3	No		No		No		No		No		No		No		No		No		Yes	2	No		No		No		No
Western	Female	Nurse	Never Married	Tertiary	Non-Islam	No	Yes	No		Don't Know							No		No		No		No		No		No		No		No		No		No		No		No		No		No		No		No		No
Western	Female	Nurse	Never Married	Tertiary	Non-Islam	No	Yes	No		Don't Know							No		No		No		No		No		No		No		No		No		No		No		No		No		No		No		No		No
Western	Male	Nurse	Never Married	Tertiary	Non-Islam	No	Yes	No		Don't Know							No		No		No		No		No		No		No		No		No		No		No		No		No		No		No		No		No
Western	Female	Nurse	Never Married	Tertiary	Non-Islam	No	Yes	No		Don't Know							No		No		No		No		No		No		No		No		No		No		No		No		No		No		No		No		No
Western	Female	Nurse	Married/Co-habiting	Tertiary	Non-Islam	No	Yes	No		Don't Know							No		No		No		No		No		No		No		No		No		No		No		No		No		No		No		No		No
Western	Male	Others(specify)	Married/Co-habiting	Tertiary	Non-Islam	No	Yes	No		Don't Know							No		No		No		No		No		No		No		No		No		No		No		No		No		No		No		No		No
Western	Male	Nurse	Never Married	Tertiary	Islam	No	Yes	No		Don't Know							No		No		No		No		No		No		No		No		No		No		No		No		No		No		No		No		No
Western	Male	Pharmacist	Married/Co-habiting	Tertiary	Non-Islam	No	Yes	Yes	Yes	Yes	Others(specify)	No		Don't Know	No		No		No		No		No		No		No		No		No		No		No		No		No		No		No		No		No		No
Western	Male	Others(specify)	Married/Co-habiting	Tertiary	Non-Islam	No	No	Yes	No	Yes	Outpatient	No		No	No		No		No		No		No		No		No		No		No		No		No		No		No		No		No		No		No		No
Western	Female	Others(specify)	Married/Co-habiting	Tertiary	Non-Islam	No	Yes	No		Don't Know							Yes	Splash of biological fluid/respiratory secretions in the mucous membrane of mout	No		No		No		No		No		No		No		No		No		No		No		No		No		No		No		No
Western	Male	Others(specify)	Never Married	Tertiary	Non-Islam	No	Yes	No		Don't Know							No		No		No		No		No		No		No		No		No		No		No		No		Yes	5	No		No		No		No
Western	Male	Nurse	Never Married	Tertiary	Non-Islam	No	Yes	No		Don't Know							No		No		No		No		No		No		No		No		No		No		No		No		No		No		No		No		No
Western	Male	Nurse	Married/Co-habiting	Tertiary	Non-Islam	No	Yes	No		Don't Know							No		No		No		No		No		No		No		No		No		No		No		No		No		No		No		No		No
Western	Female	Nurse	Married/Co-habiting	Tertiary	Non-Islam	No	Yes	Yes	No	Yes	In-patient	Yes	Others(specify)	Yes	No		No		No		No		No		No		No		No		No		No		No		No		No		No		No		No		No		No
Western	Female	Nurse	Never Married	Tertiary	Non-Islam	No	No	No		Don't Know							No		No		No		No		No		No		No		No		No		No		No		No		No		No		No		No		No
Western	Female	Nurse	Married/Co-habiting	Tertiary	Non-Islam	No	Yes	No		Don't Know							No		No		No		No		No		No		No		No		No		No		No		No		No		No		No		No		No
Western	Female	Nurse	Married/Co-habiting	Tertiary	Non-Islam	No	Yes	No		Don't Know							No		No		No		No		No		No		No		No		No		No		No		No		No		No		No		No		No
Western	Female	Nurse	Never Married	Tertiary	Non-Islam	No	Yes	Yes	Yes	Yes	In-patient	No		Yes	No		No		No		No		No		No		No		No		No		No		No		No		No		No		No		No		No		No
Western	Male	Nurse	Never Married	Tertiary	Non-Islam	No	Yes	No		Don't Know							No		No		No		No		No		No		No		No		No		No		No		No		No		No		No		No		No
Western	Male	Doctor	Never Married	Tertiary	Non-Islam	No	Yes	Yes	Yes	Yes	Outpatient	No		Yes	No		No		No		No		No		No		No		No		No		No		No		No		No		No		No		No		No		No
Western	Female	Others(specify)	Never Married	Secondary	Non-Islam	No	No	No		Don't Know							No		No		No		No		No		No		No		No		No		No		No		No		No		No		No		No		No
Western	Male	Doctor	Married/Co-habiting	Tertiary	Non-Islam	No	Yes	No		Don't Know							No		No		No		No		No		No		No		No		No		No		No		No		No		No		No		No		No
Western	Female	Others(specify)	Married/Co-habiting	Tertiary	Non-Islam	No	No	No		Don't Know							No		Yes	4	Yes	5	No		No		Yes	3	No		No		No		Yes	6	No		Yes	5	No		No		No		No		No
Western	Female	Nurse	Never Married	Tertiary	Non-Islam	No	Yes	No		Don't Know							No		No		No		No		No		No		No		No		No		No		No		No		No		No		No		No		No
Western	Male	Others(specify)	Married/Co-habiting	Tertiary	Non-Islam	No	No	No		Don't Know							No		Yes	3	Yes	3	No		No		No		Yes	5	No		No		No		Yes	5	No		No		No		No		No		No
Western	Male	Nurse	Married/Co-habiting	Tertiary	Non-Islam	No	Yes	No		Don't Know							No		No		No		No		No		No		No		No		No		No		No		No		No		No		No		No		No
Western	Female	Nurse	Married/Co-habiting	Tertiary	Non-Islam	No	No	No		Don't Know							No		No		Yes	1	No		No		No		No		No		No		No		No		No		No		No		No		No		No
Western	Female	Nurse	Never Married	Tertiary	Non-Islam	No	Yes	No		Don't Know							No		No		No		No		No		No		No		No		No		No		No		No		No		No		No		No		No
Western	Female	Nurse	Never Married	Tertiary	Non-Islam	No	Yes	No		Don't Know							No		No		No		Yes	4	No		No		Yes	3	No		No		No		No		No		Yes	7	No		No		No		No
Western	Female	Nurse	Never Married	Tertiary	Non-Islam	No	Yes	Yes	Yes	Yes	Outpatient	No		Yes	No		No		No		No		No		No		No		No		No		No		No		No		No		No		No		No		No		No
Western	Male	Nurse	Never Married	Tertiary	Non-Islam	No	Yes	No		Don't Know							No		No		No		No		No		Yes	1	No		No		No		No		No		No		Yes	2	No		No		No		No
Western	Female	Nurse	Never Married	Tertiary	Non-Islam	No	Yes	No		Don't Know							No		No		No		No		No		No		No		No		No		No		No		No		No		No		No		No		No
Western	Female	Nurse	Married/Co-habiting	Tertiary	Islam	No	Yes	No		Don't Know							No		No		No		Yes	6	No		Yes	5	Yes	7	No		No		No		No		No		No		No		No		No		No
Western	Female	Nurse	Never Married	Tertiary	Non-Islam	No	No	No		Don't Know							No		No		No		No		No		Yes	1	No		No		No		No		No		No		Yes	3	No		No		No		No
Western	Female	Nurse	Never Married	Tertiary	Non-Islam	No	Yes	No		Don't Know							No		No		No		Yes	3	No		No		No		No		No		No		No		No		No		No		No		No		No
Western	Female	Nurse	Married/Co-habiting	Tertiary	Non-Islam	No	Yes	No		Don't Know							No		No		No		No		No		No		No		No		No		No		No		No		No		No		No		No		No
Western	Female	Nurse	Married/Co-habiting	Tertiary	Non-Islam	No	Yes	No		Don't Know							No		No		No		No		No		Yes	3	Yes	2	No		No		No		No		No		No		No		No		No		No
Western	Female	Doctor	Never Married	Tertiary	Non-Islam	No	Yes	Yes	Yes	Yes	In-patient	No		Yes	Yes	Another health care facility (public or private)	No		No		No		No		No		No		Yes	2	No		No		No		No		No		No		No		No		No		No
Western	Female	Nurse	Never Married	Tertiary	Non-Islam	No	Yes	No		Don't Know							No		No		No		No		No		No		No		No		No		No		No		No		No		No		No		No		No
Western	Female	Nurse	Married/Co-habiting	Tertiary	Non-Islam	No	No	No		Don't Know							No		No		No		No		No		No		No		No		No		No		No		No		No		No		No		No		No
Western	Female	Others(specify)	Married/Co-habiting	Tertiary	Non-Islam	No	Yes	No		Don't Know							N/A		No		No		No		No		No		No		No		No		No		No		No		No		No		No		No		No
Western	Female	Others(specify)	Married/Co-habiting	Tertiary	Islam	No	No	No		Don't Know							No		No		No		No		No		No		No		No		No		No		No		No		No		No		No		No		No
Western	Male	Others(specify)	Married/Co-habiting	Tertiary	Non-Islam	No	No	No		Don't Know							No		No		No		No		No		No		No		No		No		No		No		No		No		No		No		No		No
Western	Female	Nurse	Never Married	Tertiary	Non-Islam	No	No	No		Don't Know							No		No		Yes	5	No		No		No		Yes	5	No		No		No		No		No		No		No		No		No		No
Western	Female	Nurse	Never Married	Tertiary	Non-Islam	No	Yes	Yes	Yes	Yes	In-patient	Yes	Others(specify)	Yes	No		No		No		No		No		No		No		No		No		No		No		No		No		No		No		No		No		No
Western	Female	Nurse	Married/Co-habiting	Tertiary	Non-Islam	No	No	No		Don't Know							No		No		No		No		No		No		No		No		No		No		No		No		No		No		No		No		No
Western	Female	Nurse	Married/Co-habiting	Tertiary	Non-Islam	No	Yes	No		Don't Know							No		No		No		No		No		No		No		No		No		No		No		No		No		No		No		No		No
Western	Female	Nurse	Married/Co-habiting	Tertiary	Non-Islam	No	Yes	No		Don't Know							No		No		Yes	1	No		No		No		No		No		No		No		No		No		No		No		No		No		No
Western	Male	Lab scientist/technician/technologist	Married/Co-habiting	Tertiary	Non-Islam	No	Yes	No		Don't Know							No		No		No		Yes	5	No		No		No		No		No		No		No		No		No		No		No		No		No
Western	Male	Radiographer	Never Married	Tertiary	Non-Islam	No	No	No		Don't Know							No		No		No		No		No		No		No		No		No		No		No		No		No		No		No		No		No
Western	Male	Lab scientist/technician/technologist	Married/Co-habiting	Tertiary	Non-Islam	No	Yes	No		Don't Know							No		No		No		No		No		No		No		No		No		No		No		No		No		No		No		No		No
Western	Male	Nurse	Never Married	Tertiary	Non-Islam	No	Yes	No		Don't Know							No		No		No		No		No		No		No		No		No		No		No		No		No		No		No		No		No
Western	Male	Doctor	Married/Co-habiting	Tertiary	Non-Islam	No	No	No		Don't Know							No		No		No		No		No		No		No		No		No		No		No		No		No		No		No		No		No
Western	Male	Others(specify)	Never Married	Tertiary	Non-Islam	No	Yes	No		Don't Know							No		No		No		No		No		No		No		No		No		No		No		No		No		No		No		No		No
Western	Female	Nurse	Married/Co-habiting	Tertiary	Non-Islam	No	No	No		Don't Know							No		No		No		No		No		No		No		No		No		No		No		No		No		No		No		No		No
Western	Male	Doctor	Never Married	Tertiary	Non-Islam	No	Yes	Yes	Yes	Yes	In-patient	Yes	Others(specify)	Yes	No		No		No		No		No		No		No		No		No		No		No		No		No		No		No		No		No		No
Western	Female	Nurse	Ever Married	Tertiary	Non-Islam	No	Yes	No		Don't Know							No		No		No		No		No		No		No		No		No		No		No		No		No		No		No		No		No
Western	Female	Lab scientist/technician/technologist	Married/Co-habiting	Tertiary	Non-Islam	No	Yes	No		Don't Know							No		No		No		No		No		No		No		No		No		No		No		No		No		No		No		No		No
Western	Male	Nurse	Married/Co-habiting	Tertiary	Non-Islam	No	No	No		Don't Know							No		No		No		No		No		No		No		No		No		No		No		No		No		No		No		No		No
Western	Female	Nurse	Married/Co-habiting	Tertiary	Non-Islam	No	No	No		Don't Know							No		No		Yes	6	Yes	3	No		Yes	7	Yes	4	No		No		No		No		No		Yes	4	No		No		No		No
Western	Female	Others(specify)	Never Married	Tertiary	Non-Islam	No	Yes	Yes	No	No							No		No		Yes	42	No		No		No		No		No		No		No		No		No		No		No		No		No		No
Western	Female	Others(specify)	Married/Co-habiting	Tertiary	Non-Islam	No	No	No		Don't Know							No		No		No		No		No		No		No		No		No		No		No		No		No		No		No		No		No
Western	Male	Doctor	Never Married	Tertiary	Non-Islam	No	Yes	No		Don't Know							No		No		No		No		No		No		No		No		No		No		No		No		No		No		No		No		No
Western	Female	Doctor	Married/Co-habiting	Tertiary	Non-Islam	No	Yes	Yes	Yes	Yes	Outpatient	No		Yes	No		No		No		No		No		No		No		No		No		No		No		No		No		No		No		No		No		No
Western	Male	Nurse	Never Married	Tertiary	Non-Islam	No	Yes	No		Don't Know							No		No		No		No		No		No		No		No		No		No		No		No		No		No		No		No		No
Western	Male	Doctor	Never Married	Tertiary	Non-Islam	No	Yes	Yes	Yes	Yes	Outpatient	No		Yes	No		No		No		No		No		No		No		No		No		No		No		No		No		No		No		No		No		No
Western	Male	Nurse	Never Married	Tertiary	Non-Islam	No	Yes	No		Don't Know							No		No		No		No		No		No		No		No		No		No		No		No		No		No		No		No		No
Western	Female	Nurse	Never Married	Tertiary	Non-Islam	No	No	No		Don't Know							No		No		No		Yes	3	No		Yes	3	Yes	7	No		No		No		No		No		No		No		No		No		No
Western	Male	Others(specify)	Married/Co-habiting	Tertiary	Non-Islam	No	Yes	No		Don't Know							No		Yes	4	Yes	4	Yes	3	No		Yes	5	Yes	14	No		No		Yes	2	No		No		Yes	5	Yes	3	No		No		No
Western	Male	Others(specify)	Married/Co-habiting	Tertiary	Non-Islam	No	No	No		Don't Know							N/A		No		No		No		No		No		No		No		No		No		No		No		No		No		No		No		No
Western	Female	Nurse	Married/Co-habiting	Tertiary	Non-Islam	No	No	No		Don't Know							No		No		No		No		No		No		No		No		No		No		No		No		No		No		No		No		No
Western	Female	Nurse	Married/Co-habiting	Tertiary	Non-Islam	No	No	No		Don't Know							No		No		Yes	5	Yes	3	No		No		Yes	2	No		No		No		No		No		Yes	4	No		No		No		No
Western	Male	Nurse	Never Married	Tertiary	Non-Islam	No	No	No		Don't Know							No		No		No		No		No		No		No		No		No		No		No		No		No		No		No		No		No
Western	Female	Nurse	Never Married	Tertiary	Non-Islam	No	Yes	No		Don't Know							No		No		No		Yes	1	No		No		No		No		No		No		No		No		No		No		No		No		No
Western	Female	Nurse	Never Married	Tertiary	Non-Islam	No	Yes	Yes	No	Yes	In-patient	No		Yes	No		No		No		No		No		No		No		No		No		No		No		No		No		No		No		No		No		No
Western	Female	Cleaner/Orderly	Ever Married	Primary or less	Non-Islam	No	No	No		Don't Know							No		No		No		No		No		No		No		No		No		No		No		No		No		No		No		No		No
Western	Male	Nurse	Never Married	Tertiary	Non-Islam	No	No	No		Don't Know							No		No		No		Yes	1	No		Yes	4	Yes	4	No		No		No		No		No		No		No		No		No		No
Western	Female	Nurse	Married/Co-habiting	Tertiary	Non-Islam	No	Yes	Yes	Yes	Yes	In-patient	No		Yes	No		No		No		No		No		No		No		No		No		No		No		No		No		No		No		No		No		No
Western	Male	Nurse	Ever Married	Tertiary	Non-Islam	No	No	No		Don't Know							No		Yes	4	Yes	7	No		No		Yes	7	No		No		No		No		Yes	4	Yes	4	Yes	14	Yes	1	No		No		No
Western	Male	Radiographer	Never Married	Tertiary	Non-Islam	No	No	No		Don't Know							No		No		No		No		No		No		No		No		No		No		No		No		No		No		No		No		No
Western	Female	Nurse	Married/Co-habiting	Tertiary	Non-Islam	No	No	No		Don't Know							No		No		Yes	4	Yes	7	No		No		Yes	7	No		No		No		No		No		Yes	6	No		No		No		No
Western	Female	Others(specify)	Married/Co-habiting	Tertiary	Non-Islam	No	No	No		Don't Know							No		No		No		No		No		No		No		No		No		No		No		No		No		No		No		No		No
Western	Female	Nurse	Married/Co-habiting	Tertiary	Non-Islam	No	No	No		Don't Know							No		No		No		No		No		No		No		No		No		No		No		No		No		No		No		No		No
Western	Female	Others(specify)	Married/Co-habiting	Secondary	Non-Islam	No	No	No		Don't Know							No		No		No		No		No		No		No		No		No		No		No		No		No		No		No		No		No
Western	Female	Others(specify)	Married/Co-habiting	Tertiary	Non-Islam	No	Yes	No		Don't Know							No		Yes	3	Yes	3	Yes	4	No		No		No		No		No		No		No		No		No		No		No		No		No
Western	Male	Others(specify)	Never Married	Tertiary	Non-Islam	No	No	No		Don't Know							No		No		No		No		No		No		No		No		No		No		No		No		No		No		No		No		No
Western	Female	Nurse	Never Married	Tertiary	Non-Islam	No	Yes	Yes	Yes	Yes	Outpatient	Yes	Others(specify)	Yes	No		No		No		No		No		No		No		No		No		No		No		No		No		No		No		No		No		No
Western	Female	Nurse	Married/Co-habiting	Tertiary	Non-Islam	No	No	No		Don't Know							No		No		No		No		No		No		No		No		No		No		No		No		No		No		No		No		No
Western	Female	Others(specify)	Married/Co-habiting	Tertiary	Non-Islam	No	No	No		Don't Know							No		No		No		No		No		No		No		No		No		No		No		No		No		No		No		No		No
Western	Female	Others(specify)	Married/Co-habiting	Secondary	Non-Islam	No	No	No		Don't Know							No		No		No		No		No		No		No		No		No		No		No		No		No		No		No		No		No
Western	Female	Others(specify)	Married/Co-habiting	Tertiary	Non-Islam	No	Yes	No		Don't Know							No		No		No		No		No		No		No		No		No		No		No		No		No		No		No		No		No
Western	Female	Cleaner/Orderly	Ever Married	Secondary	Non-Islam	No	No	No		Don't Know							No		No		No		No		No		No		No		No		No		No		No		Yes	5	No		No		No		No		No
Western	Female	Cleaner/Orderly	Never Married	Tertiary	Non-Islam	No	No	No		Don't Know							No		No		No		No		No		No		No		No		No		No		No		No		No		No		No		No		No
Western	Female	Nurse	Never Married	Tertiary	Non-Islam	No	No	No		Don't Know							No		No		No		No		No		No		No		No		No		No		No		No		No		No		No		No		No
Western	Female	Nurse	Never Married	Tertiary	Non-Islam	No	No	No		Don't Know							No		No		Yes	7	No		No		Yes	7	No		No		No		No		No		Yes	7	Yes	17	Yes	8	No		No		No
Western	Female	Nurse	Married/Co-habiting	Tertiary	Non-Islam	No	Yes	Yes	Yes	Yes	In-patient	No		Yes	No		No		Yes	5	Yes	4	Yes	14	No		Yes	5	Yes	4	No		No		Yes	2	No		Yes	7	Yes	30	No		No		No		No
Western	Male	Nurse	Never Married	Tertiary	Non-Islam	No	No	No		Don't Know							No		No		No		No		No		No		No		No		No		No		No		No		No		No		No		No		No
Western	Female	Nurse	Never Married	Tertiary	Non-Islam	No	No	No		Don't Know							No		No		No		No		No		No		No		No		No		No		No		No		No		No		No		No		No
Western	Male	Nurse	Married/Co-habiting	Tertiary	Non-Islam	No	Yes	No		Don't Know							No		No		No		No		No		No		No		No		No		No		No		No		No		No		No		No		No
Western	Female	Nurse	Married/Co-habiting	Tertiary	Non-Islam	No	Yes	No		Don't Know							No		No		No		No		No		No		No		No		No		No		No		No		No		No		No		No		No
Western	Male	Nurse	Never Married	Tertiary	Non-Islam	No	Yes	No		Don't Know							No		No		No		No		No		No		No		No		No		Yes	6	No		No		No		No		No		No		No
Western	Female	Nurse	Married/Co-habiting	Tertiary	Non-Islam	No	Yes	Yes	No	Yes	Others(specify)	No		No	No		No		No		No		No		No		No		No		No		No		No		No		No		No		No		No		No		No
Western	Female	Nurse	Never Married	Tertiary	Non-Islam	No	Yes	Yes	No	Yes	Others(specify)	No		Yes	No		No		No		No		No		No		No		No		No		No		No		No		No		No		No		No		No		No
Western	Female	Nurse	Never Married	Tertiary	Islam	No	Yes	Yes	No	Yes	Others(specify)	No		No	No		No		No		No		No		No		No		No		No		No		No		No		No		No		No		No		No		No
Western	Male	Nurse	Never Married	Tertiary	Non-Islam	No	Yes	No		Don't Know							No		No		No		No		No		No		No		No		No		No		No		No		Yes	7	No		No		No		No
Western	Male	Nurse	Never Married	Tertiary	Non-Islam	No	Yes	No		Don't Know							No		No		No		No		No		No		No		No		No		No		No		No		No		No		No		No		No
Western	Male	Doctor	Married/Co-habiting	Tertiary	Non-Islam	No	No	Yes	Yes	Yes	Outpatient	No		No	No		No		No		No		No		No		No		No		No		No		No		No		No		No		No		No		No		No
Western	Female	Nurse	Married/Co-habiting	Tertiary	Non-Islam	No	Yes	Yes	Yes	Yes	In-patient	No		Yes	No		No		No		No		No		No		No		No		No		No		No		No		No		No		No		No		No		No
Western	Male	Nurse	Married/Co-habiting	Tertiary	Non-Islam	No	Yes	Yes	Yes	Yes	Outpatient	No		Yes	No		No		No		No		No		No		No		No		No		No		No		No		No		No		No		No		No		No
Western	Male	Nurse	Never Married	Tertiary	Non-Islam	No	No	No		Don't Know							No		No		No		No		No		No		No		No		No		No		No		No		No		No		No		No		No
Western	Female	Nurse	Married/Co-habiting	Tertiary	Non-Islam	No	Yes	No		Don't Know							No		No		No		No		No		No		No		No		No		No		No		No		No		No		No		No		No
Western	Female	Nurse	Never Married	Tertiary	Non-Islam	No	Yes	Yes	Yes	Yes	Outpatient	No		Yes	No		No		No		No		No		No		No		No		No		No		No		No		No		No		No		No		No		No
Western	Female	Others(specify)	Married/Co-habiting	Secondary	Non-Islam	No	No	No		Don't Know							No		No		No		No		No		No		No		No		No		No		No		No		No		No		No		No		No
Western	Male	Nurse	Married/Co-habiting	Tertiary	Non-Islam	No	Yes	No		Don't Know							No		No		No		No		No		No		No		No		No		No		No		No		No		No		No		No		No
Western	Female	Nurse	Married/Co-habiting	Tertiary	Non-Islam	No	No	No		Don't Know							No		No		No		No		No		No		No		No		No		No		No		No		No		No		No		No		No
Western	Female	Nurse	Married/Co-habiting	Tertiary	Non-Islam	No	No	No		Don't Know							No		No		Yes	1	Yes	3	No		No		No		No		No		No		No		No		No		No		No		No		No
Western	Female	Nurse	Married/Co-habiting	Tertiary	Non-Islam	No	No	No		Don't Know							No		No		No		No		No		No		No		No		No		No		No		No		No		No		No		No		No
Western	Female	Nurse	Married/Co-habiting	Tertiary	Non-Islam	No	No	No		Don't Know							No		No		No		No		No		No		No		No		No		No		No		No		No		No		No		No		No
Western	Female	Doctor	Married/Co-habiting	Tertiary	Non-Islam	No	Yes	No		Don't Know							No		No		No		No		No		No		No		No		No		No		No		No		No		No		No		No		No
Western	Male	Others(specify)	Never Married	Tertiary	Non-Islam	No	No	No		Don't Know							No		No		No		No		No		No		No		No		No		No		No		No		No		No		No		No		No
Western	Male	Others(specify)	Married/Co-habiting	Tertiary	Non-Islam	No	No	No		Don't Know							No		Yes	7	Yes	7	Yes	14	No		Yes	4	Yes	7	No		No		No		Yes	7	Yes	14	Yes	14	No		Yes	7	No		No
Western	Female	Others(specify)	Never Married	Tertiary	Non-Islam	No	Yes	No		Don't Know							No		No		Yes	5	No		No		No		No		No		No		Yes	7	No		No		No		No		No		No		No
Western	Male	Others(specify)	Married/Co-habiting	Tertiary	Non-Islam	No	Yes	No		Don't Know							No		Yes	7	Yes	7	Yes	31	No		No		Yes	7	No		No		No		Yes	7	No		Yes	14	Yes	7	No		No		No
Western	Male	Others(specify)	Married/Co-habiting	Tertiary	Non-Islam	No	Yes	No		Don't Know							No		Yes	3	Yes	3	Yes	7	No		No		Yes	4	No		No		Yes	2	No		No		Yes	7	No		No		No		Yes
Western	Female	Others(specify)	Married/Co-habiting	Tertiary	Non-Islam	No	No	No		Don't Know							No		No		No		No		No		No		No		No		No		No		No		No		No		No		No		No		No
Western	Female	Others(specify)	Never Married	Tertiary	Non-Islam	No	Yes	No		Don't Know							No		No		No		No		No		No		Yes	5	No		No		No		No		No		Yes	5	No		No		No		No
Western	Male	Nurse	Married/Co-habiting	Tertiary	Non-Islam	No	Yes	No		Don't Know							No		No		No		No		No		No		No		No		No		No		No		No		No		No		No		No		No
Western	Male	Nurse	Never Married	Tertiary	Non-Islam	No	No	No		Don't Know							No		Yes	5	No		Yes	7	No		Yes	7	Yes	31	No		No		Yes	21	No		No		Yes	7	No		No		No		Yes
Western	Male	Others(specify)	Married/Co-habiting	Tertiary	Non-Islam	No	Yes	No		Don't Know							No		Yes	3	Yes	3	No		No		Yes	1	Yes	2	No		No		No		Yes	3	No		Yes	7	No		No		No		No
Western	Female	Others(specify)	Ever Married	Tertiary	Non-Islam	No	No	No		Don't Know							No		No		No		No		No		No		Yes	3	No		No		No		No		No		No		No		No		No		No
Western	Male	Pharmacist	Never Married	Tertiary	Non-Islam	No	No	No		Don't Know							No		No		No		No		No		No		No		No		No		No		No		No		No		No		No		No		No
Western	Male	Others(specify)	Never Married	Tertiary	Non-Islam	No	Yes	No		Don't Know							No		No		No		No		No		No		No		No		No		No		No		No		No		No		No		No		No
Western	Male	Others(specify)	Married/Co-habiting	Tertiary	Non-Islam	No	No	No		Don't Know							No		No		No		No		No		No		No		No		No		No		No		No		No		No		No		No		No
Western	Female	Others(specify)	Married/Co-habiting	Tertiary	Non-Islam	No	No	No		Don't Know							No		No		No		Yes	3	No		No		Yes	2	No		No		No		No		No		No		No		No		No		No
Western	Male	Doctor	Married/Co-habiting	Tertiary	Non-Islam	No	Yes	Yes	Yes	Yes	In-patient	Yes	Collection of sputum	Yes	Yes	Another health care facility (public or private)	No		No		No		No		No		No		No		No		No		No		No		No		No		No		No		No		No
Western	Female	Cleaner/Orderly	Never Married	Tertiary	Non-Islam	No	No	No		Don't Know							No		No		No		No		No		No		No		No		No		No		No		No		No		No		No		No		No
Western	Female	Others(specify)	Married/Co-habiting	Tertiary	Non-Islam	No	No	No		Don't Know							No		No		No		No		No		No		No		No		No		No		No		No		No		No		No		No		No
Western	Male	Nurse	Never Married	Tertiary	Non-Islam	No	Yes	No		Don't Know							No		No		No		No		No		No		No		No		No		No		No		No		No		No		No		No		No
Western	Female	Others(specify)	Never Married	Tertiary	Non-Islam	No	Yes	Yes	Yes	Yes	In-patient	Yes	Nebulizing	Yes	No		No		No		No		Yes	2	No		No		No		No		No		No		No		No		No		No		No		No		No
Western	Male	Pharmacist	Never Married	Tertiary	Non-Islam	No	No	No		Don't Know							No		No		No		No		No		No		No		No		No		No		No		No		No		No		No		No		No
Western	Female	Others(specify)	Never Married	Tertiary	Non-Islam	No	Yes	Yes	No	Yes	Others(specify)	No		Yes	No		N/A		Yes	14	Yes	0	No		No		Yes	2	Yes	7	No		No		No		No		No		Yes	7	Yes	7	No		No		No
Western	Female	Nurse	Ever Married	Tertiary	Non-Islam	No	Yes	Yes	Yes	Yes	In-patient	Yes	Others(specify)	Yes	No		No		Yes	14	Yes	7	Yes	7	No		No		Yes	7	No		No		No		Yes	2	No		No		Yes	1	No		No		No
Western	Male	Lab scientist/technician/technologist	Married/Co-habiting	Tertiary	Non-Islam	No	No	No		Don't Know							No		No		No		No		No		Yes	7	No		No		No		No		No		No		No		No		No		No		No
Western	Female	Lab scientist/technician/technologist	Married/Co-habiting	Tertiary	Non-Islam	No	Yes	Yes	No	Yes	Outpatient	No		No	No		No		No		Yes	3	No		No		Yes	3	No		No		No		No		No		No		Yes	3	No		No		No		No
Western	Male	Lab scientist/technician/technologist	Married/Co-habiting	Tertiary	Non-Islam	No	Yes	Yes	Yes	Yes	In-patient	Yes	Others(specify)	Yes	No		No		No		Yes	3	No		No		Yes	4	Yes	3	No		No		No		No		No		Yes	5	No		No		No		No
Western	Female	Others(specify)	Married/Co-habiting	Tertiary	Non-Islam	No	No	No		Don't Know							No		Yes	4	Yes	14	No		No		Yes	7	No		No		No		Yes	7	No		No		Yes	4	No		Yes	14	No		No
Western	Female	Others(specify)	Married/Co-habiting	Tertiary	Non-Islam	No	Yes	Yes	Yes	Yes	In-patient	No		Yes	No		No		No		No		No		No		No		No		No		No		No		No		No		No		No		No		No		No
Western	Female	Nurse	Married/Co-habiting	Tertiary	Non-Islam	No	No	Yes	Yes	Yes	In-patient	No		Yes	No		No		No		No		No		No		No		No		No		No		No		No		No		No		No		No		No		No
Western	Male	Doctor	Married/Co-habiting	Tertiary	Non-Islam	No	Yes	Yes	Yes	Yes	Outpatient	No		No	No		No		No		Yes	2	No		No		No		No		No		No		No		No		No		No		No		No		No		No
Western	Male	Doctor	Married/Co-habiting	Tertiary	Non-Islam	No	No	No		Don't Know							No		No		No		No		No		No		No		No		No		No		No		No		No		No		No		No		No
Western	Male	Nurse	Never Married	Tertiary	Non-Islam	No	Yes	No		Don't Know							No		No		No		No		No		No		No		No		No		No		No		No		No		No		No		No		No
Western	Female	Nurse	Married/Co-habiting	Tertiary	Non-Islam	No	No	No		Don't Know							No		No		Yes	1	Yes	5	Yes	1	No		No		No		No		Yes	7	Yes	5	Yes	5	Yes	7	Yes	31	No		No		No
Western	Female	Nurse	Married/Co-habiting	Tertiary	Non-Islam	No	No	No		Don't Know							No		Yes	1	No		Yes	5	No		No		No		No		No		Yes	4	No		No		Yes	14	No		No		No		Yes
Western	Female	Nurse	Married/Co-habiting	Tertiary	Non-Islam	No	No	No		Don't Know							No		Yes	3	Yes	7	No		No		No		No		No		No		Yes	2	Yes	5	Yes	5	Yes	5	No		No		No		No
Western	Male	Nurse	Married/Co-habiting	Tertiary	Non-Islam	No	No	No		Don't Know							No		No		No		No		No		No		No		No		No		No		No		No		No		No		No		No		No
Western	Male	Others(specify)	Married/Co-habiting	Secondary	Non-Islam	No	No	No		Don't Know							No		No		Yes	3	No		No		No		No		No		No		No		No		No		Yes	21	No		No		No		No
Western	Male	Cleaner/Orderly	Married/Co-habiting	Secondary	Non-Islam	No	Yes	No		Don't Know							No		No		No		No		No		No		No		No		No		No		No		No		No		No		No		No		No
Western	Male	Pharmacist	Married/Co-habiting	Tertiary	Non-Islam	No	Yes	No		Don't Know							No		No		No		No		No		No		No		No		No		No		No		No		No		No		No		No		No
Western	Male	Pharmacist	Married/Co-habiting	Tertiary	Non-Islam	No	No	No		Don't Know							No		Yes	3	Yes	3	No		No		No		Yes	4	No		No		No		No		Yes	3	Yes	5	No		No		No		No
Western	Male	Nurse	Married/Co-habiting	Tertiary	Non-Islam	No	No	No		Don't Know							No		Yes	7	No		No		No		Yes	7	No		No		No		Yes	14	No		No		Yes	60	Yes	31	No		No		No
Western	Female	Nurse	Married/Co-habiting	Tertiary	Non-Islam	No	No	No		Don't Know							No		Yes	4	Yes	4	Yes	4	No		Yes	10	No		No		No		Yes	1	Yes	3	Yes	3	Yes	4	No		No		No		Yes
Western	Male	Nurse	Never Married	Tertiary	Non-Islam	No	No	No		Don't Know							No		No		No		No		No		No		No		No		No		No		No		No		Yes	7	No		No		No		No
Western	Male	Others(specify)	Never Married	Tertiary	Non-Islam	No	No	No		Don't Know							No		No		No		No		No		No		No		No		No		No		No		No		No		No		No		No		No
Western	Female	Others(specify)	Never Married	Tertiary	Non-Islam	No	No	No		Don't Know							No		No		No		No		No		No		No		No		No		No		No		No		No		No		No		No		No
Western	Male	Others(specify)	Married/Co-habiting	Secondary	Non-Islam	No	No	No		Don't Know							No		No		Yes	2	Yes	3	No		No		No		No		No		No		Yes	7	Yes	2	Yes	3	No		No		No		No
Western	Male	Lab scientist/technician/technologist	Married/Co-habiting	Tertiary	Non-Islam	No	No	No		Don't Know							No		No		No		No		No		No		No		No		No		No		No		No		No		No		No		No		No
Western	Male	Others(specify)	Married/Co-habiting	Tertiary	Non-Islam	No	No	No		Don't Know							No		No		No		No		No		No		No		No		No		No		No		No		No		No		No		No		No
Western	Female	Others(specify)	Never Married	Tertiary	Non-Islam	No	No	No		Don't Know							No		No		Yes	3	Yes	3	No		No		Yes	3	No		No		No		No		No		Yes	2	No		No		No		No
Western	Female	Nurse	Married/Co-habiting	Tertiary	Non-Islam	No	No	No		Don't Know							No		Yes	2	Yes	3	Yes	5	No		No		Yes	5	No		No		No		No		No		Yes	5	Yes	5	No		No		No
Western	Female	Others(specify)	Married/Co-habiting	Tertiary	Non-Islam	No	No	No		Don't Know							No		Yes	7	Yes	7	No		No		No		Yes	60	No		No		Yes	7	Yes	14	Yes	14	Yes	21	Yes	60	No		No		No
Western	Female	Others(specify)	Never Married	Tertiary	Non-Islam	No	Yes	No		Don't Know							No		No		No		No		No		No		No		No		No		No		No		No		No		No		No		No		No
Western	Female	Nurse	Married/Co-habiting	Tertiary	Non-Islam	No	No	No		Don't Know							No		No		Yes	3	No		No		Yes	7	No		No		No		No		No		No		No		No		No		No		No
Western	Female	Others(specify)	Married/Co-habiting	Tertiary	Islam	No	No	No		Don't Know							No		No		No		No		No		No		Yes	3	No		No		No		No		No		No		No		No		No		No
Western	Female	Nurse	Never Married	Tertiary	Non-Islam	No	No	No		Don't Know							No		Yes	3	Yes	3	No		No		Yes	2	No		No		No		No		No		No		Yes	5	No		No		No		No
Western	Female	Nurse	Never Married	Primary or less	Non-Islam	No	Yes	No		Don't Know							No		No		No		No		No		No		No		No		No		No		No		No		No		No		No		No		No
Western	Male	Doctor	Married/Co-habiting	Tertiary	Non-Islam	No	Yes	Yes	Yes	Yes	Outpatient	No		No	Yes	Another health care facility (public or private)	No		No		No		No		No		No		No		No		No		No		No		No		No		No		No		No		No
Western	Female	Doctor	Never Married	Tertiary	Non-Islam	No	Yes	Yes	Yes	Yes	In-patient	Yes	Collection of sputum	Yes	No		No		Yes	3	Yes	53	No		No		Yes	3	No		No		No		No		Yes	3	No		Yes	3	No		No		No		No
Western	Female	Others(specify)	Married/Co-habiting	Tertiary	Non-Islam	No	No	No		Don't Know							No		No		No		No		No		No		No		No		No		No		No		No		No		No		No		No		No
Western	Female	Others(specify)	Never Married	Tertiary	Non-Islam	No	No	No		Don't Know							No		No		No		No		No		No		No		No		No		No		No		No		No		No		No		No		No
Western	Male	Others(specify)	Never Married	Tertiary	Non-Islam	No	No	No		Don't Know							No		No		No		No		No		No		No		No		No		No		No		No		No		No		No		No		No
Western	Male	Others(specify)	Never Married	Tertiary	Non-Islam	No	No	No		Don't Know							No		No		No		No		No		No		No		No		No		No		No		No		No		No		No		No		No
Western	Male	Pharmacist	Married/Co-habiting	Tertiary	Non-Islam	No	No	No		Don't Know							No		No		No		No		No		No		No		No		No		No		No		No		No		No		No		No		No
Western	Female	Nurse	Married/Co-habiting	Tertiary	Non-Islam	No	No	No		Don't Know							No		No		No		No		No		No		No		No		No		No		No		No		No		No		No		No		No
Western	Female	Nurse	Married/Co-habiting	Secondary	Non-Islam	No	Yes	No		Don't Know							No		No		No		No		No		No		No		No		No		No		No		No		No		No		No		No		No
Western	Male	Cleaner/Orderly	Married/Co-habiting	Secondary	Non-Islam	No	No	No		Don't Know							No		No		No		No		No		No		No		No		No		No		No		No		Yes	7	No		No		No		No
Western	Female	Nurse	Married/Co-habiting	Tertiary	Non-Islam	No	No	No		Don't Know							No		No		No		No		No		No		No		No		No		No		No		No		No		No		No		No		No
Western	Female	Nurse	Married/Co-habiting	Tertiary	Non-Islam	No	Yes	No		Don't Know							No		Yes	5	Yes	5	Yes	5	No		Yes	7	No		No		No		No		No		No		Yes	5	Yes	2	No		No		Yes
Western	Female	Nurse	Never Married	Tertiary	Non-Islam	No	No	No		Don't Know							No		Yes	5	Yes	5	Yes	4	No		Yes	4	No		No		No		Yes	2	No		No		Yes	5	No		Yes	14	No		No
Western	Female	Nurse	Never Married	Tertiary	Non-Islam	No	No	No		Don't Know							No		No		No		No		No		Yes	14	No		No		No		No		No		No		No		No		No		No		No
Western	Female	Nurse	Married/Co-habiting	Tertiary	Non-Islam	No	Yes	Yes	Yes	Yes	In-patient	Yes	Nebulizing	Yes	No		No		No		No		No		No		No		No		No		No		No		No		No		No		No		No		No		No
Western	Male	Nurse	Married/Co-habiting	Tertiary	Non-Islam	No	Yes	No		Don't Know							No		No		No		No		No		Yes	5	No		No		No		No		No		Yes	7	Yes	7	No		No		No		No
Western	Male	Others(specify)	Never Married	Tertiary	Non-Islam	No	No	No		Don't Know							No		Yes	147	No		Yes	7	No		No		Yes	7	No		Yes	7	Yes	31	No		No		Yes	30	Yes	14	No		Yes	2	No
Western	Male	Others(specify)	Never Married	Tertiary	Non-Islam	No	Yes	Yes	No	Yes	Others(specify)	No		Yes	No		No		No		No		No		No		No		No		No		No		No		No		No		No		No		No		No		No
Western	Male	Others(specify)	Never Married	Tertiary	Non-Islam	No	Yes	Yes	No	Yes	Others(specify)	No		Yes	No		No		No		No		No		No		No		No		No		No		No		No		No		No		No		No		No		No
Western	Male	Others(specify)	Never Married	Tertiary	Non-Islam	No	Yes	Yes	Yes	Yes	In-patient	No		Yes	No		No		No		No		No		No		No		No		No		No		No		No		Yes	14	Yes	14	Yes	14	No		No		No
Western	Male	Lab scientist/technician/technologist	Married/Co-habiting	Tertiary	Non-Islam	No	Yes	No		Don't Know							No		No		No		No		No		No		No		No		No		No		No		No		No		No		No		No		No
Western	Female	Others(specify)	Married/Co-habiting	Tertiary	Non-Islam	No	No	No		Don't Know							No		No		No		No		No		No		No		No		No		No		No		No		No		No		No		No		No
Western	Female	Doctor	Married/Co-habiting	Tertiary	Non-Islam	No	Yes	No		Don't Know							No		No		No		No		No		No		No		No		No		No		No		No		No		No		No		No		No
Western	Female	Nurse	Married/Co-habiting	Tertiary	Non-Islam	No	Yes	No		Don't Know							No		Yes	2	No		Yes	3	No		No		No		No		No		No		No		Yes	3	Yes	3	No		No		No		No
Western	Male	Nurse	Never Married	Tertiary	Islam	No	Yes	Yes	Yes	Yes	In-patient	No		Yes	No		No		Yes	7	Yes	7	No		No		No		Yes	4	No		No		No		Yes	3	No		Yes	4	No		No		No		No
Western	Male	Nurse	Never Married	Tertiary	Islam	No	Yes	No		Don't Know							No		Yes	3	Yes	2	No		No		No		No		No		No		No		Yes	1	No		No		No		No		No		No
Western	Female	Nurse	Married/Co-habiting	Tertiary	Non-Islam	No	No	No		Don't Know							No		No		No		No		No		No		No		No		No		No		No		No		No		No		No		No		No
Western	Female	Nurse	Married/Co-habiting	Tertiary	Non-Islam	No	No	No		Don't Know							No		No		No		No		No		No		No		No		No		No		No		No		No		No		No		No		No
[truncated: 403 more rows]
[truncated: 42 more columns]

## Sheet: PPE RESPONSE
study_id	region	mun	facility	category	directcare	healthservice	servicetype	ppe	ppe_1	ppe_2	ppe_3	ppe_4	ppe_5	ppe_6	ppe_7	ppe_8	ppe_9	ppe_10
AS2187	Ashanti	KUMASI METRO	KOMFO ANOKYE TEACHING HOSPITAL	Control	Yes	No		Yes	Always, as recommended	Always, as recommended	Always, as recommended	Always, as recommended	Always, as recommended	Always, as recommended	Always, as recommended	Always, as recommended	Always, as recommended	Always, as recommended
WE0001	Western	Ahanta West	Agona Nkwanta	Case	Unknown	No		Yes	Always, as recommended	Most of the time	Rarely	Occasionally	Most of the time	Occasionally	Most of the time	Most of the time	Most of the time	Most of the time
WE0002	Western	Ahanta West	Agona Nkwanta	Case	Yes	No		Yes	Always, as recommended	Always, as recommended	Occasionally	Most of the time	Most of the time	Most of the time	Most of the time	Most of the time	Most of the time	Most of the time
WE0003	Western	Ahanta West	Dixcove Hospital	Case	Yes	No		Yes	Always, as recommended	Always, as recommended	Occasionally	Most of the time	Most of the time	Most of the time	Most of the time	Most of the time	Most of the time	Most of the time
WE0004	Western	Ahanta West	Dixcove	Case	Yes	No		Yes	Always, as recommended	Always, as recommended	Most of the time	Most of the time	Always, as recommended	Occasionally	Most of the time	Most of the time	Most of the time	Most of the time
WE0037	Western	Jomorro	Siloam Gospel Clinic	Case	Yes	No		Yes	Most of the time	Most of the time	Rarely	Most of the time	Most of the time	Most of the time	Most of the time	Most of the time	Most of the time	Most of the time
WE0048	Western	Nzema East	Axim Government Hospital	Case	No	No		Yes	Most of the time	Most of the time	Always, as recommended	Always, as recommended	Always, as recommended	Most of the time	Always, as recommended	Most of the time	Most of the time	Most of the time
WE0049	Western	Nzema East	Axim Government Hospital	Case	Yes	No		Yes	Always, as recommended	Always, as recommended	Occasionally	Always, as recommended	Most of the time	Most of the time	Most of the time	Most of the time	Most of the time	Most of the time
WE0053	Western	Nzema-East	Axim Government Hospital	Case	Yes	No		No
WE0285	Western	Tarkwa Nsuaem	Tarkwa Mines Hospital	Case	Yes	Yes	Home care	Yes	Always, as recommended	Always, as recommended	Occasionally	Always, as recommended	Always, as recommended	Occasionally	Most of the time	Most of the time	Occasionally	Most of the time
WE0286	Western	Tarkwa Nsuaem	Tarkwa Mine Hospital	Case	Yes	No		Yes	Most of the time	Most of the time	Occasionally	Rarely	Occasionally	Most of the time	Occasionally	Occasionally	Rarely	Most of the time
WE0343	Western	Wassa Amenfi West	Municipal Health Directorate	Case	No	No		Yes	Most of the time	Most of the time	Occasionally	Occasionally	Most of the time	Always, as recommended	Not applicable	Always, as recommended	Most of the time	Most of the time
WE0344	Western	Wassa Amenfi West	Asankran-Saa Health Center	Case	No	No		Yes	Rarely	Most of the time	Rarely	Rarely	Most of the time	Not applicable	Not applicable	Not applicable	Not applicable	Occasionally
WE0367	Western	Wassa Amenfi West	FTARMH	Case	No	No		Yes	Always, as recommended	Always, as recommended	Most of the time	Most of the time	Always, as recommended	Always, as recommended	Always, as recommended	Most of the time	Most of the time	Most of the time
WE0369	Western	Wassa Amenfi West	FTARMH	Case	No	No		Yes	Always, as recommended	Always, as recommended	Most of the time	Occasionally	Always, as recommended	Always, as recommended	Most of the time	Most of the time	Most of the time	Occasionally
WE0375	Western	Wassa Amenfi West	FTARMH	Case	No	No		Yes	Rarely	Most of the time	Occasionally	Rarely	Most of the time	Most of the time	Most of the time	Always, as recommended	Most of the time	Most of the time
WE0407	Western	Wassa Amenfi West	FTARMH	Case	No	No		Yes	Always, as recommended	Most of the time	Most of the time	Most of the time	Always, as recommended	Most of the time	Always, as recommended	Always, as recommended	Most of the time	Always, as recommended
WE0428	Western	Wassa Amenfi West	FTARMH	Case	Yes	No		Yes	Always, as recommended	Most of the time	Most of the time	Occasionally	Most of the time	Most of the time	Always, as recommended	Always, as recommended	Most of the time	Most of the time
WE1030	Western	Ellembelle	Ellembelle DHD	Control	No	No		No
WE1352	Western	Wassa Amenfi West	Samartex Hospital	Control	No	No		Yes	Always, as recommended	Most of the time	Rarely	Most of the time	Always, as recommended	Most of the time	Always, as recommended	Always, as recommended	Most of the time	Most of the time
WE1356	Western	Wassa Amenfi West	Samartex Hospital	Control	No	No		Yes	Most of the time	Most of the time	Rarely	Most of the time	Always, as recommended	Most of the time	Always, as recommended	Always, as recommended	Most of the time	Most of the time
WE1357	Western	Wassa Amenfi West	Samartex Hospital	Control	Yes	No		Yes	Most of the time	Always, as recommended	Occasionally	Most of the time	Always, as recommended	Most of the time	Always, as recommended	Most of the time	Most of the time	Most of the time
WE1381	Western	Wassa Amenfi West	FTARMH	Control	No	No		Yes	Rarely	Most of the time	Rarely	Rarely	Always, as recommended	Not applicable	Not applicable	Not applicable	Not applicable	Most of the time
WE1414	Western	Wassa Amenfi West	FTARMH	Control	No	No		Yes	Rarely	Most of the time	Rarely	Rarely	Always, as recommended	Not applicable	Not applicable	Most of the time	Not applicable	Most of the time
AS1001	Ashanti	Kumasi Metro	Komfo Anokye Teaching Hospital	Case	No	No		Yes	Occasionally	Most of the time	Rarely	Rarely	Most of the time	Most of the time	Most of the time	Not applicable	Not applicable	Most of the time
AS1002	Ashanti	Kumasi metro	Komfo Anokye Teaching Hospital	Control	No	No		Yes	Rarely	Most of the time	Occasionally	Rarely	Most of the time	Most of the time	Most of the time	Most of the time	Not applicable	Not applicable
AS1003	Ashanti	Kumasi metro	Komfo Anokye Teaching Hospital	Case	Yes	No		Yes	Most of the time	Most of the time	Occasionally	Most of the time	Most of the time	Most of the time	Most of the time	Most of the time	Occasionally	Most of the time
AS1004	Ashanti	Kumasi metro	Komfo Anokye Teaching Hospital	Control	No	No		Yes	Rarely	Most of the time	Rarely	Rarely	Most of the time	Not applicable	Not applicable	Not applicable	Not applicable	Not applicable
AS1005	Ashanti	Kumasi metro	Komfo Anokye Teaching Hospital	Case	Yes	Yes	Ambulance	Yes	Always, as recommended	Always, as recommended	Most of the time	Most of the time	Most of the time	Most of the time	Most of the time	Most of the time	Most of the time	Most of the time
AS1006	Ashanti	Kumasi metro	Komfo Anokye Teaching Hospital	Control	No	No		Yes	Occasionally	Most of the time	Occasionally	Rarely	Most of the time	Most of the time	Most of the time	Most of the time	Most of the time	Occasionally
AS1007	Ashanti	Kumasi metro	Komfo Anokye Teaching Hospital	Case	No	No		Yes	Most of the time	Always, as recommended	Occasionally	Rarely	Most of the time	Most of the time	Most of the time	Most of the time	Always, as recommended	Most of the time
AS1008	Ashanti	Kumasi metro	Komfo Anokye Teaching Hospital	Control	No	No		Yes	Occasionally	Always, as recommended	Occasionally	Rarely	Most of the time	Most of the time	Most of the time	Most of the time	Occasionally	Occasionally
AS1009	Ashanti	Kumasi metro	Komfo Anokye Teaching Hospital	Case	Yes	Yes	Other (please specify)	Yes	Most of the time	Most of the time	Most of the time	Most of the time	Most of the time	Most of the time	Most of the time	Most of the time	Most of the time	Occasionally
AS1010	Ashanti	Kumasi metro	Komfo Anokye Teaching Hospital	Control	No	No		Yes	Rarely	Most of the time	Rarely	Rarely	Occasionally	Most of the time	Most of the time	Occasionally	Most of the time	Occasionally
AS1011	Ashanti	Kumasi metro	Komfo Anokye Teaching Hospital	Case	No	No		Yes	Occasionally	Most of the time	Occasionally	Rarely	Most of the time	Most of the time	Most of the time	Rarely	Not applicable	Occasionally
AS1012	Ashanti	Kumasi metro	Komfo Anokye Teaching Hospital	Control	No	No		Yes	Rarely	Most of the time	Rarely	Rarely	Occasionally	Most of the time	Most of the time	Not applicable	Not applicable	Most of the time
AS1013	Ashanti	Kumasi metro	Komfo Anokye Teaching Hospital	Case	Yes	Yes	Ambulance	Yes	Most of the time	Most of the time	Occasionally	Most of the time	Most of the time	Most of the time	Most of the time	Most of the time	Most of the time	Most of the time
AS1014	Ashanti	Kumasi metro	Komfo Anokye Teaching Hospital	Control	No	No		Yes	Most of the time	Most of the time	Occasionally	Rarely	Occasionally	Most of the time	Occasionally	Rarely	Occasionally	Most of the time
AS1015	Ashanti	Kumasi metro	Komfo Anokye Teaching Hospital	Case	No	No		Yes	Most of the time	Most of the time	Most of the time	Occasionally	Most of the time	Most of the time	Most of the time	Most of the time	Occasionally	Most of the time
AS1016	Ashanti	Kumasi metro	Komfo Anokye Teaching Hospital	Control	No	No		Yes	Rarely	Always, as recommended	Occasionally	Rarely	Occasionally	Most of the time	Most of the time	Occasionally	Not applicable	Occasionally
AS1017	Ashanti	Kumasi metro	Komfo Anokye Teaching Hospital	Case	Yes	No		Yes	Most of the time	Most of the time	Most of the time	Most of the time	Most of the time	Most of the time	Most of the time	Most of the time	Most of the time	Occasionally
AS1018	Ashanti	Kumasi metro	Komfo Anokye Teaching Hospital	Case	No	No		Yes	Rarely	Most of the time	Occasionally	Rarely	Occasionally	Most of the time	Occasionally	Occasionally	Most of the time	Most of the time
AS1019	Ashanti	Kumasi metro	Komfo Anokye Teaching Hospital	Case	No	Yes	Another health care facility	Yes	Most of the time	Most of the time	Occasionally	Occasionally	Occasionally	Most of the time	Most of the time	Most of the time	Most of the time	Most of the time
AS1020	Ashanti	Kumasi metro	Komfo Anokye Teaching Hospital	Control	No	No		Yes	Rarely	Most of the time	Rarely	Rarely	Most of the time	Not applicable	Not applicable	Not applicable	Not applicable	Most of the time
AS1021	Ashanti	Kumasi metro	Komfo Anokye Teaching Hospital	Control	No	No		Yes	Occasionally	Most of the time	Rarely	Rarely	Occasionally	Not applicable	Not applicable	Not applicable	Occasionally	Most of the time
AS1022	Ashanti	Kumasi metro	Komfo Anokye Teaching Hospital	Control	No	No		Yes	Rarely	Most of the time	Rarely	Rarely	Most of the time	Rarely	Not applicable	Not applicable	Not applicable	Most of the time
AS1023	Ashanti	Kumasi metro	Komfo Anokye Teaching Hospital	Case	Yes	No		Yes	Always, as recommended	Always, as recommended	Always, as recommended	Always, as recommended	Most of the time	Most of the time	Most of the time	Most of the time	Most of the time	Most of the time
AS1024	Ashanti	Komfo Anokye Teaching Hospital	Komfo Anokye Teaching Hospital	Control	Yes	No		Yes	Most of the time	Most of the time	Occasionally	Rarely	Most of the time	Most of the time	Most of the time	Most of the time	Most of the time	Occasionally
AS1025	Ashanti	Kumasi metro	Komfo Anokye Teaching Hospital	Case	No	No		Yes	Rarely	Most of the time	Occasionally	Rarely	Occasionally	Not applicable	Not applicable	Rarely	Not applicable	Occasionally
AS1026	Ashanti	Kumasi metro	Komfo Anokye Teaching Hospital	Case	Yes	No		Yes	Most of the time	Most of the time	Occasionally	Occasionally	Most of the time	Most of the time	Most of the time	Most of the time	Most of the time	Most of the time
AS1027	Ashanti	Kumasi metro	Komfo Anokye Teaching Hospital	Control	No	No		Yes	Rarely	Most of the time	Most of the time	Rarely	Occasionally	Not applicable	Not applicable	Not applicable	Not applicable	Most of the time
AS1028	Ashanti	Kumasi metro	Komfo Anokye Teaching Hospital	Case	Yes	Yes	Home care	Yes	Most of the time	Most of the time	Occasionally	Rarely	Most of the time	Most of the time	Most of the time	Most of the time	Most of the time	Most of the time
AS1029	Ashanti	Kumasi metro	Komfo Anokye Teaching Hospital	Control	No	No		Yes	Occasionally	Most of the time	Occasionally	Rarely	Occasionally	Most of the time	Not applicable	Not applicable	Not applicable	Most of the time
AS1030	Ashanti	Kumasi metro	Komfo Anokye Teaching Hospital	Case	No	No		Yes	Rarely	Most of the time	Occasionally	Rarely	Most of the time	Not applicable	Not applicable	Not applicable	Most of the time	Most of the time
AS1031	Ashanti	Kumasi metro	Komfo Anokye Teaching Hospital	Control	No	No		Yes	Rarely	Most of the time	Rarely	Rarely	Occasionally	Most of the time	Not applicable	Not applicable	Occasionally	Rarely
AS1032	Ashanti	Kumasi metro	Komfo Anokye Teaching Hospital	Case	No	No		Yes	Rarely	Most of the time	Occasionally	Rarely	Most of the time	Occasionally	Most of the time	Most of the time	Occasionally	Most of the time
AS1033	Ashanti	Kumasi metro	Komfo Anokye Teaching Hospital	Case	Yes	Yes	Ambulance	Yes	Always, as recommended	Always, as recommended	Always, as recommended	Most of the time	Most of the time	Most of the time	Always, as recommended	Most of the time	Most of the time	Most of the time
AS1034	Ashanti	Kumasi metro	Komfo Anokye Teaching Hospital	Case	No	No		Yes	Occasionally	Most of the time	Occasionally	Rarely	Most of the time	Most of the time	Occasionally	Occasionally	Occasionally	Occasionally
AS1035	Ashanti	Kumasi metro	Komfo Anokye Teaching Hospital	Control	No	No		Yes	Rarely	Most of the time	Occasionally	Rarely	Occasionally	Most of the time	Most of the time	Occasionally	Occasionally	Occasionally
AS1036	Ashanti	Kumasi metro	Komfo Anokye Teaching Hospital	Case	Yes	No		Yes	Always, as recommended	Always, as recommended	Occasionally	Occasionally	Most of the time	Most of the time	Most of the time	Most of the time	Most of the time	Occasionally
AS1037	Ashanti	Kumasi metro	Komfo Anokye Teaching Hospital	Case	No	No		Yes	Rarely	Most of the time	Rarely	Rarely	Occasionally	Not applicable	Not applicable	Not applicable	Not applicable	Not applicable
AS1038	Ashanti	Kumasi metro	Komfo Anokye Teaching Hospital	Case	No	No		Yes	Occasionally	Most of the time	Rarely	Rarely	Occasionally	Most of the time	Occasionally	Occasionally	Occasionally	Rarely
AS1039	Ashanti	Kumasi metro	Komfo Anokye Teaching Hospital	Case	No	No		Yes	Rarely	Most of the time	Occasionally	Rarely	Occasionally	Most of the time	Not applicable	Not applicable	Not applicable	Most of the time
AS1040	Ashanti	Kumasi metro	Komfo Anokye Teaching Hospital	Case	Yes	No		Yes	Most of the time	Most of the time	Occasionally	Rarely	Most of the time	Most of the time	Most of the time	Occasionally	Most of the time	Most of the time
AS1041	Ashanti	Kumasi metro	Komfo	Control	No	No		No
AS1042	Ashanti	Kumasi metro	Komfo Anokye Teaching Hospital	Control	No	No		Yes	Rarely	Most of the time	Most of the time	Rarely	Most of the time	Most of the time	Not applicable	Occasionally	Rarely	Rarely
AS1043	Ashanti	Kumasi metro	Komfo Anokye Teaching Hospital	Case	No	No		Yes	Occasionally	Most of the time	Rarely	Rarely	Most of the time	Most of the time	Occasionally	Occasionally	Rarely	Occasionally
AS1044	Ashanti	Kumasi metro	Komfo Anokye Teaching Hospital	Case	No	No		No
AS1045	Ashanti	Kumasi metro	Komfo Anokye Teaching Hospital	Case	Yes	No		Yes	Most of the time	Most of the time	Occasionally	Rarely	Occasionally	Occasionally	Occasionally	Most of the time	Most of the time	Occasionally
AS1046	Ashanti	Kumasi metro	Komfo Anokye Teaching Hospital	Control	Yes	No		Yes	Most of the time	Most of the time	Rarely	Rarely	Occasionally	Most of the time	Occasionally	Most of the time	Occasionally	Rarely
AS1047	Ashanti	Kumasi metro	Komfo Anokye Teaching Hospital	Case	No	No		Yes	Rarely	Most of the time	Rarely	Rarely	Rarely	Not applicable	Not applicable	Not applicable	Not applicable	Not applicable
AS1048	Ashanti	Kumasi metro	Komfo Anokye Teaching Hospital	Case	No	Yes	Another health care facility	Yes	Most of the time	Most of the time	Occasionally	Occasionally	Occasionally	Occasionally	Occasionally	Most of the time	Most of the time	Occasionally
AS1049	Ashanti	Kumasi metro	Komfo Anokye Teaching Hospital	Control	No	No		Yes	Rarely	Most of the time	Occasionally	Rarely	Occasionally	Not applicable	Not applicable	Not applicable	Not applicable	Most of the time
AS1050	Ashanti	Kumasi metro	Komfo Anokye Teaching Hospital	Case	No	No		Yes	Rarely	Most of the time	Occasionally	Rarely	Occasionally	Not applicable	Not applicable	Not applicable	Rarely	Most of the time
AS1051	Ashanti	Kumasi metro	Komfo Anokye Teaching Hospital	Case	No	No		Yes	Rarely	Most of the time	Rarely	Rarely	Occasionally	Not applicable	Not applicable	Not applicable	Not applicable	Most of the time
AS1052	Ashanti	Kumasi metro	Komfo Anokye Teaching Hospital	Control	No	No		No
AS1053	Ashanti	Kumasi metro	Komfo Anokye Teaching Hospital	Case	Yes	Yes	Another health care facility	Yes	Most of the time	Most of the time	Occasionally	Occasionally	Occasionally	Most of the time	Most of the time	Most of the time	Most of the time	Most of the time
AS1054	Ashanti	Kumasi metro	Komfo Anokye Teaching Hospital	Case	No	No		Yes	Rarely	Occasionally	Rarely	Rarely	Occasionally	Occasionally	Occasionally	Occasionally	Occasionally	Not applicable
AS1055	Ashanti	Kumasi metro	Komfo Anokye Teaching Hospital	Case	No	No		Yes	Rarely	Most of the time	Rarely	Rarely	Occasionally	Not applicable	Not applicable	Not applicable	Not applicable	Occasionally
AS1056	Ashanti	Kumasi metro	Komfo Anokye Teaching Hospital	Case	Yes	No		Yes	Most of the time	Most of the time	Occasionally	Most of the time	Occasionally	Occasionally	Occasionally	Most of the time	Occasionally	Most of the time
AS1057	Ashanti	Kumasi metro	Komfo Anokye Teaching Hospital	Control	No	No		Yes	Rarely	Most of the time	Occasionally	Rarely	Occasionally	Not applicable	Not applicable	Not applicable	Not applicable	Occasionally
AS1058	Ashanti	Kumasi metro	Komfo Anokye Teaching Hospital	Control	No	No		Yes	Occasionally	Most of the time	Occasionally	Rarely	Most of the time	Occasionally	Most of the time	Not applicable	Not applicable	Most of the time
AS1059	Ashanti	Kumasi metro	Komfo Anokye Teaching Hospital	Case	No	No		Yes	Rarely	Most of the time	Rarely	Rarely	Occasionally	Not applicable	Not applicable	Not applicable	Not applicable	Occasionally
AS1060	Ashanti	Kumasi metro	Komfo Anokye Teaching Hospital	Case	No	No		No
AS1061	Ashanti	Kumasi metro	Komfo Anokye Teaching Hospital	Case	No	No		Yes	Rarely	Most of the time	Rarely	Rarely	Occasionally	Not applicable	Not applicable	Not applicable	Occasionally	Occasionally
AS1062	Ashanti	Kumasi metro	Komfo Anokye Teaching Hospital	Case	Yes	Yes	Home care	Yes	Most of the time	Most of the time	Occasionally	Rarely	Occasionally	Occasionally	Most of the time	Most of the time	Occasionally	Rarely
AS1063	Ashanti	Kumasi metro	Komfo Anokye Teaching Hospital	Control	No	No		Yes	Rarely	Most of the time	Occasionally	Rarely	Occasionally	Most of the time	Most of the time	Most of the time	Most of the time	Most of the time
AS1064	Ashanti	Kumasi metro	Komfo Anokye Teaching Hospital	Case	No	No		Yes	Rarely	Most of the time	Occasionally	Rarely	Occasionally	Most of the time	Occasionally	Most of the time	Occasionally	Most of the time
AS1065	Ashanti	Kumasi metro	Komfo Anokye Teaching Hospital	Control	No	No		Yes	Rarely	Most of the time	Rarely	Rarely	Occasionally	Occasionally	Most of the time	Occasionally	Occasionally	Occasionally
AS1066	Ashanti	Kumasi metro	Komfo Anokye Teaching Hospital	Case	Yes	No		Yes	Most of the time	Most of the time	Occasionally	Most of the time	Most of the time	Most of the time	Most of the time	Most of the time	Most of the time	Most of the time
AS1067	Ashanti	Kumasi metro	Komfo Anokye Teaching Hospital	Control	No	No		Yes	Occasionally	Most of the time	Occasionally	Rarely	Occasionally	Most of the time	Most of the time	Most of the time	Occasionally	Occasionally
AS1068	Ashanti	Kumasi metro	Komfo Anokye Teaching Hospital	Control	No	No		Yes	Occasionally	Most of the time	Occasionally	Rarely	Most of the time	Most of the time	Most of the time	Occasionally	Most of the time	Occasionally
AS1069	Ashanti	Kumasi metro	Komfo Anokye Teaching Hospital	Case	Yes	No		Yes	Most of the time	Most of the time	Occasionally	Occasionally	Occasionally	Most of the time	Most of the time	Occasionally	Occasionally	Most of the time
AS1070	Ashanti	Kumasi metro	Komfo Anokye Teaching Hospital	Control	No	No		Yes	Rarely	Most of the time	Rarely	Rarely	Occasionally	Not applicable	Not applicable	Not applicable	Not applicable	Occasionally
AS1071	Ashanti	Kumasi metro	Komfo Anokye Teaching Hospital	Case	Yes	No		Yes	Most of the time	Most of the time	Occasionally	Occasionally	Most of the time	Most of the time	Most of the time	Most of the time	Most of the time	Most of the time
AS1072	Ashanti	Kumasi metro	Komfo Anokye Teaching Hospital	Control	No	No		Yes	Rarely	Most of the time	Rarely	Rarely	Occasionally	Not applicable	Not applicable	Not applicable	Occasionally	Occasionally
AS1073	Ashanti	Kumasi metro	Komfo Anokye Teaching Hospital	Case	No	No		Yes	Occasionally	Most of the time	Rarely	Rarely	Occasionally	Not applicable	Rarely	Occasionally	Rarely	Occasionally
AS1074	Ashanti	Kumasi metro	Komfo Anokye Teaching Hospital	Control	No	Yes	Another health care facility	Yes	Rarely	Most of the time	Rarely	Rarely	Occasionally	Not applicable	Not applicable	Not applicable	Occasionally	Occasionally
AS1075	Ashanti	Kumasi metro	Komfo Anokye Teaching Hospital	Case	Yes	No		Yes	Most of the time	Most of the time	Occasionally	Occasionally	Most of the time	Most of the time	Most of the time	Most of the time	Rarely	Most of the time
AS1076	Ashanti	Kumasi metro	Komfo Anokye Teaching Hospital	Control	No	No		Yes	Rarely	Most of the time	Rarely	Rarely	Occasionally	Not applicable	Not applicable	Not applicable	Occasionally	Occasionally
AS1077	Ashanti	Kumasi metro	Komfo Anokye Teaching Hospital	Case	No	No		Yes	Occasionally	Most of the time	Rarely	Rarely	Occasionally	Occasionally	Occasionally	Occasionally	Rarely	Occasionally
AS1078	Ashanti	Kumasi metro	Komfo Anokye Teaching Hospital	Control	No	No		Yes	Rarely	Occasionally	Rarely	Rarely	Occasionally	Not applicable	Not applicable	Not applicable	Not applicable	Rarely
AS1079	Ashanti	Kumasi metro	Komfo Anokye Teaching Hospital	Case	No	No		Yes	Occasionally	Most of the time	Rarely	Occasionally	Most of the time	Most of the time	Most of the time	Most of the time	Occasionally	Occasionally
AS1080	Ashanti	Kumasi metro	Komfo Anokye Teaching Hospital	Control	No	No		Yes	Rarely	Most of the time	Rarely	Rarely	Occasionally	Rarely	Rarely	Not applicable	Rarely	Occasionally
AS1081	Ashanti	Kumasi metro	Komfo Anokye Teaching Hospital	Case	Yes	No		Yes	Most of the time	Most of the time	Occasionally	Occasionally	Occasionally	Most of the time	Occasionally	Most of the time	Occasionally	Most of the time
AS1082	Ashanti	Kumasi metro	Komfo Anokye Teaching Hospital	Control	No	No		Yes	Most of the time	Most of the time	Rarely	Rarely	Occasionally	Most of the time	Occasionally	Most of the time	Occasionally	Most of the time
AS1083	Ashanti	Kumasi metro	Komfo Anokye Teaching Hospital	Case	No	No		Yes	Most of the time	Most of the time	Occasionally	Occasionally	Most of the time	Most of the time	Rarely	Most of the time	Occasionally	Most of the time
AS1084	Ashanti	Kumasi metro	Komfo Anokye Teaching Hospital	Control	No	No		Yes	Rarely	Most of the time	Occasionally	Rarely	Occasionally	Rarely	Rarely	Occasionally	Occasionally	Occasionally
AS1085	Ashanti	Kumasi metro	Komfo Anokye Teaching Hospital	Case	Yes	Yes	Ambulance	Yes	Always, as recommended	Always, as recommended	Most of the time	Most of the time	Most of the time	Most of the time	Most of the time	Most of the time	Most of the time	Most of the time
AS1086	Ashanti	Kumasi metro	Komfo Anokye Teaching Hospital	Control	No	No		Yes	Rarely	Occasionally	Occasionally	Rarely	Occasionally	Occasionally	Not applicable	Most of the time	Occasionally	Occasionally
AS1087	Ashanti	Kumasi metro	Komfo Anokye Teaching Hospital	Case	Yes	No		Yes	Most of the time	Most of the time	Rarely	Rarely	Most of the time	Occasionally	Occasionally	Most of the time	Occasionally	Most of the time
AS1088	Ashanti	Kumasi metro	Komfo Anokye Teaching Hospital	Control	No	No		Yes	Rarely	Most of the time	Rarely	Rarely	Occasionally	Not applicable	Not applicable	Not applicable	Occasionally	Occasionally
AS1089	Ashanti	Kumasi metro	Komfo Anokye Teaching Hospital	Case	Yes	No		Yes	Most of the time	Most of the time	Occasionally	Occasionally	Most of the time	Most of the time	Most of the time	Most of the time	Occasionally	Most of the time
AS1090	Ashanti	Kumasi metro	Komfo Anokye Teaching Hospital	Control	No	No		Yes	Occasionally	Occasionally	Rarely	Rarely	Most of the time	Not applicable	Not applicable	Rarely	Occasionally	Occasionally
AS1091	Ashanti	Kumasi metro	Komfo Anokye Teaching Hospital	Case	Yes	No		Yes	Occasionally	Most of the time	Rarely	Rarely	Most of the time	Occasionally	Rarely	Most of the time	Occasionally	Most of the time
AS1092	Ashanti	Kumasi metro	Komfo Anokye Teaching Hospital	Case	No	No		Yes	Occasionally	Most of the time	Rarely	Rarely	Occasionally	Rarely	Rarely	Occasionally	Occasionally	Occasionally
AS1093	Ashanti	Kumasi metro	Komfo Anokye Teaching Hospital	Control	No	No		Yes	Rarely	Most of the time	Rarely	Rarely	Most of the time	Not applicable	Not applicable	Rarely	Most of the time	Most of the time
AS1094	Ashanti	Kumasi metro	Komfo Anokye Teaching Hospital	Case	Yes	No		Yes	Most of the time	Most of the time	Rarely	Most of the time	Most of the time	Occasionally	Most of the time	Not applicable	Most of the time	Occasionally
AS1095	Ashanti	Kumasi metro	Komfo Anokye Teaching Hospital	Case	Yes	No		Yes	Most of the time	Most of the time	Occasionally	Occasionally	Most of the time	Most of the time	Most of the time	Most of the time	Most of the time	Most of the time
AS1096	Ashanti	Kumasi metro	Komfo Anokye Teaching Hospital	Control	No	No		Yes	Rarely	Most of the time	Rarely	Rarely	Occasionally	Rarely	Occasionally	Most of the time	Occasionally	Most of the time
AS1097	Ashanti	Kumasi metro	Komfo Anokye Teaching Hospital	Case	Yes	Yes	Ambulance	Yes	Always, as recommended	Always, as recommended	Occasionally	Most of the time	Most of the time	Most of the time	Rarely	Most of the time	Most of the time	Most of the time
AS1098	Ashanti	Kumasi metro	Komfo Anokye Teaching Hospital	Case	No	No		Yes	Rarely	Occasionally	Rarely	Rarely	Occasionally	Rarely	Not applicable	Not applicable	Occasionally	Occasionally
AS1099	Ashanti	Kumasi metro	Komfo Anokye Teaching Hospital	Case	Yes	No		Yes	Most of the time	Most of the time	Rarely	Occasionally	Most of the time	Most of the time	Most of the time	Most of the time	Occasionally	Most of the time
AS1100	Ashanti	Kumasi metro	Komfo Anokye Teaching Hospital	Control	No	No		Yes	Occasionally	Most of the time	Rarely	Rarely	Occasionally	Not applicable	Not applicable	Not applicable	Occasionally	Most of the time
AS1101	Ashanti	Kumasi metro	Komfo Anokye Teaching Hospital	Case	Yes	No		Yes	Most of the time	Most of the time	Occasionally	Occasionally	Occasionally	Most of the time	Most of the time	Most of the time	Most of the time	Most of the time
AS1102	Ashanti	Kumasi metro	Komfo Anokye Teaching Hospital	Control	No	No		Yes	Most of the time	Most of the time	Rarely	Occasionally	Most of the time	Most of the time	Most of the time	Most of the time	Most of the time	Most of the time
AS1103	Ashanti	Kumasi metro	Komfo Anokye Teaching Hospital	Case	No	No		Yes	Rarely	Most of the time	Occasionally	Rarely	Occasionally	Rarely	Rarely	Most of the time	Occasionally	Most of the time
AS1104	Ashanti	Kumasi metro	Komfo Anokye Teaching Hospital	Case	Yes	No		Yes	Most of the time	Most of the time	Most of the time	Most of the time	Most of the time	Most of the time	Most of the time	Most of the time	Most of the time	Most of the time
AS1105	Ashanti	Kumasi metro	Komfo Anokye Teaching Hospital	Control	No	No		Yes	Most of the time	Most of the time	Rarely	Occasionally	Most of the time	Not applicable	Most of the time	Most of the time	Occasionally	Most of the time
AS1106	Ashanti	Kumasi metro	Komfo Anokye Teaching Hospital	Control	No	No		Yes	Rarely	Most of the time	Rarely	Rarely	Occasionally	Not applicable	Not applicable	Most of the time	Occasionally	Most of the time
AS1107	Ashanti	Kumasi metro	Komfo Anokye Teaching Hospital	Case	Yes	No		Yes	Occasionally	Most of the time	Occasionally	Rarely	Occasionally	Occasionally	Always, as recommended	Most of the time	Most of the time	Most of the time
AS1108	Ashanti	Kumasi metro	Komfo Anokye Teaching Hospital	Control	Yes	No		Yes	Rarely	Most of the time	Occasionally	Rarely	Most of the time	Not applicable	Not applicable	Not applicable	Occasionally	Most of the time
AS1109	Ashanti	Kumasi metro	Komfo Anokye Teaching Hospital	Case	No	No		Yes	Rarely	Most of the time	Occasionally	Rarely	Most of the time	Occasionally	Occasionally	Most of the time	Occasionally	Occasionally
AS1110	Ashanti	Kumasi metro	Komfo Anokye Teaching Hospital	Control	No	No		Yes	Rarely	Occasionally	Rarely	Rarely	Occasionally	Most of the time	Not applicable	Not applicable	Most of the time	Occasionally
AS1111	Ashanti	Kumasi metro	Komfo Anokye Teaching Hospital	Case	Yes	No		Yes	Most of the time	Most of the time	Rarely	Most of the time	Most of the time	Most of the time	Most of the time	Most of the time	Most of the time	Most of the time
AS1112	Ashanti	Kumasi metro	Komfo Anokye Teaching Hospital	Control	No	No		Yes	Rarely	Occasionally	Rarely	Rarely	Occasionally	Not applicable	Not applicable	Most of the time	Occasionally	Most of the time
AS1113	Ashanti	Kumasi metro	Komfo Anokye Teaching Hospital	Case	Yes	No		Yes	Rarely	Most of the time	Rarely	Rarely	Most of the time	Occasionally	Not applicable	Not applicable	Occasionally	Occasionally
AS1114	Ashanti	Kumasi metro	Komfo Anokye Teaching Hospital	Case	Yes	No		Yes	Most of the time	Most of the time	Rarely	Most of the time	Most of the time	Most of the time	Not applicable	Most of the time	Occasionally	Most of the time
AS1115	Ashanti	Kumasi metro	Komfo Anokye Teaching Hospital	Control	Yes	No		Yes	Most of the time	Most of the time	Rarely	Occasionally	Most of the time	Most of the time	Most of the time	Most of the time	Occasionally	Most of the time
AS1116	Ashanti	Kumasi metro	Komfo Anokye Teaching Hospital	Control	No	No		Yes	Rarely	Most of the time	Rarely	Rarely	Most of the time	Not applicable	Not applicable	Not applicable	Occasionally	Most of the time
AS1117	Ashanti	Kumasi metro	Komfo Anokye Teaching Hospital	Case	Yes	No		Yes	Most of the time	Most of the time	Rarely	Occasionally	Most of the time	Most of the time	Most of the time	Most of the time	Occasionally	Occasionally
AS1118	Ashanti	Kumasi metro	Komfo Anokye Teaching Hospital	Case	Yes	Yes	Another health care facility	Yes	Most of the time	Most of the time	Occasionally	Occasionally	Most of the time	Most of the time	Most of the time	Most of the time	Occasionally	Occasionally
AS1119	Ashanti	Kumasi metro	Komfo Anokye Teaching Hospital	Control	No	No		Yes	Most of the time	Most of the time	Rarely	Occasionally	Occasionally	Most of the time	Most of the time	Most of the time	Most of the time	Most of the time
AS1120	Ashanti	Kumasi metro	Komfo Anokye Teaching Hospital	Case	No	No		Yes	Rarely	Most of the time	Rarely	Most of the time	Most of the time	Not applicable	Not applicable	Most of the time	Occasionally	Occasionally
AS1121	Ashanti	Kumasi metro	Komfo Anokye Teaching Hospital	Case	Yes	No		Yes	Most of the time	Most of the time	Occasionally	Occasionally	Most of the time	Most of the time	Most of the time	Most of the time	Occasionally	Most of the time
AS1122	Ashanti	Kumasi metro	Komfo Anokye Teaching Hospital	Control	No	No		Yes	Rarely	Most of the time	Rarely	Rarely	Occasionally	Not applicable	Not applicable	Not applicable	Occasionally	Most of the time
AS1123	Ashanti	Kumasi metro	Komfo Anokye Teaching Hospital	Case	No	No		Yes	Occasionally	Most of the time	Occasionally	Occasionally	Most of the time	Most of the time	Most of the time	Occasionally	Occasionally	Occasionally
AS1124	Ashanti	Kumasi metro	Komfo Anokye Teaching Hospital	Control	No	No		Yes	Rarely	Most of the time	Occasionally	Occasionally	Occasionally	Occasionally	Not applicable	Most of the time	Occasionally	Most of the time
AS1125	Ashanti	Kumasi metro	Komfo Anokye Teaching Hospital	Case	Yes	No		Yes	Occasionally	Occasionally	Occasionally	Occasionally	Most of the time	Most of the time	Most of the time	Most of the time	Most of the time	Occasionally
AS1126	Ashanti	Kumasi metro	Komfo Anokye Teaching Hospital	Control	No	No		Yes	Occasionally	Most of the time	Occasionally	Rarely	Most of the time	Rarely	Rarely	Most of the time	Occasionally	Most of the time
AS1127	Ashanti	Kumasi metro	Komfo Anokye Teaching Hospital	Case	Yes	No		Yes	Occasionally	Rarely	Occasionally	Rarely	Most of the time	Most of the time	Most of the time	Most of the time	Occasionally	Most of the time
AS1128	Ashanti	Kumasi metro	Komfo Anokye Teaching Hospital	Control	No	No		Yes	Rarely	Most of the time	Rarely	Rarely	Occasionally	Most of the time	Not applicable	Most of the time	Occasionally	Most of the time
AS1129	Ashanti	Kumasi metro	Komfo Anokye Teaching Hospital	Case	Yes	No		Yes	Most of the time	Most of the time	Occasionally	Most of the time	Most of the time	Most of the time	Most of the time	Most of the time	Most of the time	Most of the time
AS1130	Ashanti	Kumasi metro	Komfo Anokye Teaching Hospital	Control	Yes	No		Yes	Rarely	Most of the time	Occasionally	Rarely	Most of the time	Not applicable	Not applicable	Rarely	Most of the time	Most of the time
AS1131	Ashanti	Kumasi metro	Komfo Anokye Teaching Hospital	Control	No	No		Yes	Rarely	Most of the time	Occasionally	Rarely	Most of the time	Most of the time	Not applicable	Rarely	Most of the time	Most of the time
AS1132	Ashanti	Kumasi metro	Komfo Anokye Teaching Hospital	Case	Yes	No		Yes	Most of the time	Most of the time	Occasionally	Most of the time	Most of the time	Most of the time	Most of the time	Most of the time	Occasionally	Most of the time
AS1133	Ashanti	Kumasi metro	Komfo Anokye Teaching Hospital	Control	No	No		Yes	Rarely	Most of the time	Rarely	Occasionally	Most of the time	Most of the time	Not applicable	Most of the time	Occasionally	Occasionally
AS1134	Ashanti	Kumasi metro	Komfo Anokye Teaching Hospital	Case	Yes	Yes	Other (please specify)	Yes	Most of the time	Most of the time	Rarely	Occasionally	Most of the time	Most of the time	Most of the time	Most of the time	Occasionally	Most of the time
AS1135	Ashanti	Kumasi metro	Komfo Anokye Teaching Hospital	Control	No	No		Yes	Rarely	Most of the time	Occasionally	Rarely	Occasionally	Not applicable	Not applicable	Occasionally	Occasionally	Occasionally
AS1136	Ashanti	Kumasi metro	Komfo Anokye Teaching Hospital	Case	Yes	No		Yes	Most of the time	Most of the time	Occasionally	Most of the time	Most of the time	Most of the time	Most of the time	Most of the time	Occasionally	Occasionally
AS1137	Ashanti	Kumasi metro	Komfo Anokye Teaching Hospital	Control	Yes	No		Yes	Occasionally	Most of the time	Occasionally	Occasionally	Most of the time	Most of the time	Most of the time	Most of the time	Occasionally	Occasionally
AS1138	Ashanti	Kumasi metro	Komfo Anokye Teaching Hospital	Case	Yes	No		Yes	Always, as recommended	Always, as recommended	Most of the time	Most of the time	Most of the time	Most of the time	Most of the time	Most of the time	Most of the time	Most of the time
AS1139	Ashanti	Kumasi metro	Komfo Anokye Teaching Hospital	Control	No	No		Yes	Occasionally	Most of the time	Occasionally	Occasionally	Occasionally	Rarely	Not applicable	Most of the time	Occasionally	Most of the time
AS1140	Ashanti	Kumasi metro	Komfo Anokye Teaching Hospital	Case	Yes	No		Yes	Most of the time	Most of the time	Most of the time	Most of the time	Most of the time	Most of the time	Most of the time	Most of the time	Most of the time	Most of the time
AS1141	Ashanti	Kumasi metro	Komfo Anokye Teaching Hospital	Control	No	No		Yes	Occasionally	Most of the time	Occasionally	Rarely	Most of the time	Most of the time	Rarely	Most of the time	Occasionally	Most of the time
AS1142	Ashanti	Kumasi metro	Komfo Anokye Teaching Hospital	Case	Yes	No		Yes	Most of the time	Most of the time	Occasionally	Most of the time	Most of the time	Most of the time	Most of the time	Most of the time	Most of the time	Most of the time
AS1143	Ashanti	Kumasi metro	Komfo Anokye Teaching Hospital	Control	No	No		Yes	Occasionally	Most of the time	Rarely	Rarely	Occasionally	Occasionally	Most of the time	Most of the time	Occasionally	Most of the time
AS1144	Ashanti	Kumasi metro	Komfo Anokye Teaching Hospital	Case	Yes	No		Yes	Most of the time	Most of the time	Occasionally	Occasionally	Most of the time	Most of the time	Most of the time	Most of the time	Most of the time	Most of the time
AS1145	Ashanti	Kumasi metro	Komfo Anokye Teaching Hospital	Control	No	No		Yes	Rarely	Most of the time	Occasionally	Most of the time	Most of the time	Occasionally	Rarely	Most of the time	Occasionally	Most of the time
AS1146	Ashanti	Kumasi metro	Komfo Anokye Teaching Hospital	Case	Yes	No		Yes	Most of the time	Most of the time	Occasionally	Occasionally	Most of the time	Most of the time	Most of the time	Most of the time	Occasionally	Most of the time
AS1147	Ashanti	Kumasi metro	Komfo Anokye Teaching Hospital	Control	No	No		Yes	Rarely	Most of the time	Occasionally	Occasionally	Most of the time	Rarely	Rarely	Rarely	Occasionally	Occasionally
AS1148	Ashanti	Kumasi metro	Komfo Anokye Teaching Hospital	Case	No	No		Yes	Most of the time	Most of the time	Occasionally	Occasionally	Most of the time	Most of the time	Most of the time	Most of the time	Occasionally	Occasionally
AS1149	Ashanti	Kumasi metro	Komfo Anokye Teaching Hospital	Control	No	No		Yes	Occasionally	Most of the time	Occasionally	Rarely	Occasionally	Occasionally	Rarely	Most of the time	Occasionally	Occasionally
AS1150	Ashanti	Kumasi metro	Komfo Anokye Teaching Hospital	Case	Yes	No		Yes	Most of the time	Most of the time	Occasionally	Most of the time	Most of the time	Most of the time	Most of the time	Most of the time	Most of the time	Most of the time
AS1151	Ashanti	Kumasi metro	Komfo Anokye Teaching Hospital	Control	No	No		Yes	Most of the time	Most of the time	Occasionally	Most of the time	Most of the time	Most of the time	Most of the time	Most of the time	Occasionally	Most of the time
AS1152	Ashanti	Kumasi metro	Komfo Anokye Teaching Hospital	Control	No	No		Yes	Rarely	Most of the time	Rarely	Rarely	Occasionally	Rarely	Rarely	Rarely	Most of the time	Most of the time
AS1153	Ashanti	Kumasi metro	Komfo Anokye Teaching Hospital	Case	Yes	No		Yes	Most of the time	Most of the time	Occasionally	Occasionally	Most of the time	Most of the time	Most of the time	Most of the time	Most of the time	Most of the time
AS1154	Ashanti	Kumasi metro	Komfo Anokye Teaching Hospital	Control	No	No		Yes	Most of the time	Most of the time	Occasionally	Occasionally	Most of the time	Most of the time	Rarely	Most of the time	Most of the time	Most of the time
AS1155	Ashanti	Kumasi metro	Komfo Anokye Teaching Hospital	Case	No	No		Yes	Most of the time	Most of the time	Occasionally	Occasionally	Most of the time	Most of the time	Occasionally	Most of the time	Occasionally	Most of the time
AS1156	Ashanti	Kumasi metro	Komfo Anokye Teaching Hospital	Control	Yes	No		Yes	Most of the time	Most of the time	Occasionally	Occasionally	Most of the time	Most of the time	Occasionally	Most of the time	Most of the time	Most of the time
AS1157	Ashanti	Kumasi metro	Komfo Anokye Teaching Hospital	Control	No	No		Yes	Occasionally	Most of the time	Occasionally	Occasionally	Most of the time	Most of the time	Occasionally	Most of the time	Occasionally	Occasionally
AS1158	Ashanti	Kumasi metro	Komfo Anokye Teaching Hospital	Case	No	No		Yes	Most of the time	Most of the time	Rarely	Occasionally	Most of the time	Most of the time	Occasionally	Most of the time	Occasionally	Most of the time
AS1159	Ashanti	Kumasi metro	Komfo Anokye Teaching Hospital	Control	No	No		Yes	Rarely	Most of the time	Rarely	Most of the time	Most of the time	Most of the time	Most of the time	Most of the time	Occasionally	Most of the time
AS1160	Ashanti	Kumasi metro	Komfo Anokye Teaching Hospital	Control	No	No		Yes	Rarely	Most of the time	Rarely	Rarely	Occasionally	Rarely	Not applicable	Occasionally	Occasionally	Occasionally
AS1161	Ashanti	Kumasi metro	Komfo Anokye Teaching Hospital	Case	Yes	No		Yes	Most of the time	Most of the time	Most of the time	Most of the time	Most of the time	Most of the time	Most of the time	Most of the time	Occasionally	Most of the time
AS1162	Ashanti	Kumasi metro	Komfo Anokye Teaching Hospital	Control	No	No		Yes	Occasionally	Most of the time	Occasionally	Occasionally	Occasionally	Occasionally	Rarely	Most of the time	Occasionally	Most of the time
AS1163	Ashanti	Kumasi metro	Komfo Anokye Teaching Hospital	Case	No	No		Yes	Occasionally	Most of the time	Occasionally	Occasionally	Most of the time	Always, as recommended	Rarely	Most of the time	Most of the time	Most of the time
AS1164	Ashanti	Kumasi metro	Komfo Anokye Teaching Hospital	Control	No	No		Yes	Rarely	Most of the time	Occasionally	Rarely	Most of the time	Rarely	Rarely	Rarely	Occasionally	Occasionally
AS1165	Ashanti	Kumasi metro	Komfo Anokye Teaching Hospital	Case	Yes	No		Yes	Occasionally	Most of the time	Occasionally	Rarely	Most of the time	Rarely	Most of the time	Most of the time	Occasionally	Most of the time
AS1166	Ashanti	Kumasi metro	Komfo Anokye Teaching Hospital	Control	No	No		Yes	Most of the time	Most of the time	Occasionally	Rarely	Occasionally	Rarely	Most of the time	Rarely	Occasionally	Most of the time
AS1167	Ashanti	Kumasi metro	Komfo Anokye Teaching Hospital	Case	No	No		Yes	Rarely	Most of the time	Occasionally	Rarely	Most of the time	Rarely	Rarely	Rarely	Occasionally	Occasionally
AS1168	Ashanti	Kumasi metro	Komfo Anokye Teaching Hospital	Control	No	No		Yes	Occasionally	Most of the time	Occasionally	Rarely	Most of the time	Rarely	Rarely	Most of the time	Occasionally	Occasionally
AS1169	Ashanti	Kumasi metro	Komfo Anokye Teaching Hospital	Case	Yes	No		Yes	Always, as recommended	Always, as recommended	Most of the time	Most of the time	Most of the time	Most of the time	Most of the time	Most of the time	Most of the time	Most of the time
AS1170	Ashanti	Kumasi metro	Komfo Anokye Teaching Hospital	Control	No	No		Yes	Most of the time	Most of the time	Occasionally	Occasionally	Most of the time	Most of the time	Most of the time	Most of the time	Occasionally	Most of the time
AS1171	Ashanti	Kumasi metro	Komfo Anokye Teaching Hospital	Case	Yes	No		Yes	Most of the time	Most of the time	Rarely	Most of the time	Most of the time	Most of the time	Most of the time	Most of the time	Occasionally	Most of the time
AS1172	Ashanti	Kumasi metro	Komfo Anokye Teaching Hospital	Control	No	Yes	Another health care facility	Yes	Most of the time	Most of the time	Occasionally	Occasionally	Most of the time	Most of the time	Most of the time	Most of the time	Occasionally	Occasionally
AS1173	Ashanti	Kumasi metro	Komfo Anokye Teaching Hospital	Control	No	No		Yes	Rarely	Most of the time	Rarely	Rarely	Occasionally	Rarely	Rarely	Rarely	Occasionally	Occasionally
AS1174	Ashanti	Kumasi metro	Komfo Anokye Teaching Hospital	Case	Yes	No		Yes	Most of the time	Most of the time	Occasionally	Most of the time	Most of the time	Most of the time	Most of the time	Most of the time	Most of the time	Most of the time
AS1175	Ashanti	Kumasi metro	Komfo Anokye Teaching Hospital	Control	No	No		Yes	Occasionally	Most of the time	Occasionally	Occasionally	Most of the time	Most of the time	Most of the time	Most of the time	Occasionally	Occasionally
AS1176	Ashanti	Kumasi metro	Komfo Anokye Teaching Hospital	Case	No	Yes	Another health care facility	Yes	Most of the time	Most of the time	Occasionally	Occasionally	Most of the time	Most of the time	Most of the time	Most of the time	Most of the time	Occasionally
AS1177	Ashanti	Kumasi metro	Komfo Anokye Teaching Hospital	Case	No	No		Yes	Occasionally	Most of the time	Occasionally	Rarely	Most of the time	Most of the time	Most of the time	Most of the time	Always, as recommended	Occasionally
AS1178	Ashanti	Kumasi metro	Komfo Anokye Teaching Hospital	Control	No	No		Yes	Rarely	Most of the time	Rarely	Rarely	Most of the time	Most of the time	Most of the time	Most of the time	Occasionally	Occasionally
AS1179	Ashanti	Kumasi metro	Komfo Anokye Teaching Hospital	Case	No	No		Yes	Most of the time	Most of the time	Occasionally	Occasionally	Most of the time	Most of the time	Most of the time	Most of the time	Most of the time	Most of the time
AS1180	Ashanti	Kumasi metro	Komfo Anokye Teaching Hospital	Control	No	No		Yes	Rarely	Occasionally	Rarely	Rarely	Occasionally	Rarely	Rarely	Rarely	Occasionally	Occasionally
AS1181	Ashanti	Kumasi metro	Komfo Anokye Teaching Hospital	Case	Yes	No		Yes	Most of the time	Most of the time	Occasionally	Most of the time	Most of the time	Most of the time	Occasionally	Most of the time	Most of the time	Occasionally
AS1182	Ashanti	Kumasi metro	Komfo Anokye Teaching Hospital	Control	No	No		Yes	Rarely	Most of the time	Occasionally	Rarely	Most of the time	Most of the time	Most of the time	Most of the time	Occasionally	Occasionally
AS1183	Ashanti	Kumasi metro	Komfo Anokye Teaching Hospital	Case	No	No		Yes	Most of the time	Most of the time	Occasionally	Occasionally	Most of the time	Most of the time	Most of the time	Most of the time	Occasionally	Occasionally
AS1184	Ashanti	Kumasi metro	Komfo Anokye Teaching Hospital	Case	No	No		Yes	Rarely	Most of the time	Occasionally	Rarely	Most of the time	Not applicable	Not applicable	Not applicable	Occasionally	Rarely
AS1185	Ashanti	Kumasi metro	Komfo Anokye Teaching Hospital	Control	No	No		Yes	Rarely	Most of the time	Occasionally	Rarely	Occasionally	Rarely	Not applicable	Rarely	Occasionally	Rarely
AS1186	Ashanti	Kumasi metro	Komfo Anokye Teaching Hospital	Case	Yes	No		Yes	Always, as recommended	Always, as recommended	Always, as recommended	Always, as recommended	Most of the time	Always, as recommended	Always, as recommended	Always, as recommended	Most of the time	Most of the time
AS1187	Ashanti	Kumasi metro	Komfo Anokye Teaching Hospital	Control	No	No		Yes	Most of the time	Most of the time	Rarely	Rarely	Most of the time	Rarely	Rarely	Rarely	Occasionally	Occasionally
AS1188	Ashanti	Kumasi metro	Komfo Anokye Teaching Hospital	Case	No	No		Yes	Most of the time	Most of the time	Occasionally	Occasionally	Occasionally	Most of the time	Most of the time	Most of the time	Occasionally	Occasionally
AS1189	Ashanti	Kumasi metro	Komfo Anokye Teaching Hospital	Case	No	No		Yes	Occasionally	Most of the time	Rarely	Rarely	Most of the time	Rarely	Rarely	Rarely	Occasionally	Occasionally
AS1190	Ashanti	Kumasi metro	Komfo Anokye Teaching Hospital	Control	No	No		Yes	Rarely	Most of the time	Rarely	Rarely	Most of the time	Rarely	Rarely	Rarely	Occasionally	Occasionally
AS1191	Ashanti	Kumasi metro	Komfo Anokye Teaching Hospital	Case	No	No		Yes	Most of the time	Most of the time	Occasionally	Most of the time	Most of the time	Most of the time	Most of the time	Most of the time	Most of the time	Most of the time
AS1192	Ashanti	Kumasi metro	Komfo Anokye Teaching Hospital	Control	No	No		Yes	Most of the time	Most of the time	Occasionally	Occasionally	Most of the time	Most of the time	Most of the time	Most of the time	Occasionally	Occasionally
AS1193	Ashanti	Kumasi metro	Komfo Anokye Teaching Hospital	Case	Yes	No		Yes	Most of the time	Most of the time	Most of the time	Most of the time	Most of the time	Most of the time	Most of the time	Most of the time	Most of the time	Most of the time
AS1194	Ashanti	Kumasi metro	Komfo Anokye Teaching Hospital	Control	No	No		Yes	Rarely	Most of the time	Rarely	Rarely	Most of the time	Rarely	Rarely	Rarely	Occasionally	Occasionally
AS1195	Ashanti	Kumasi metro	Komfo Anokye Teaching Hospital	Case	No	No		Yes	Most of the time	Most of the time	Occasionally	Occasionally	Occasionally	Most of the time	Most of the time	Most of the time	Occasionally	Rarely
AS1196	Ashanti	Kumasi metro	Komfo Anokye Teaching Hospital	Control	No	No		Yes	Most of the time	Most of the time	Occasionally	Occasionally	Most of the time	Most of the time	Most of the time	Most of the time	Occasionally	Occasionally
AS1197	Ashanti	Kumasi metro	Komfo Anokye Teaching Hospital	Control	No	No		Yes	Rarely	Occasionally	Rarely	Rarely	Occasionally	Rarely	Rarely	Rarely	Occasionally	Occasionally
AS1198	Ashanti	Kumasi metro	Komfo Anokye Teaching Hospital	Case	Yes	No		Yes	Always, as recommended	Always, as recommended	Always, as recommended	Always, as recommended	Always, as recommended	Always, as recommended	Always, as recommended	Always, as recommended	Always, as recommended	Most of the time
AS1199	Ashanti	Kumasi metro	Komfo Anokye Teaching Hospital	Control	No	No		Yes	Occasionally	Most of the time	Occasionally	Rarely	Occasionally	Rarely	Rarely	Rarely	Occasionally	Occasionally
AS1200	Ashanti	Kumasi metro	Komfo Anokye Teaching Hospital	Case	No	No		Yes	Rarely	Most of the time	Occasionally	Rarely	Most of the time	Rarely	Rarely	Rarely	Occasionally	Occasionally
AS1201	Ashanti	Kumasi metro	SDA Hospital Kwadaso	Case	No	No		Yes	Most of the time	Most of the time	Rarely	Occasionally	Most of the time	Most of the time	Most of the time	Most of the time	Occasionally	Occasionally
AS1202	Ashanti	Kumasi	Kwadaso SDA HOSPITAL	Case	No	No		Yes	Most of the time	Most of the time	Occasionally	Rarely	Most of the time	Most of the time	Most of the time	Most of the time	Occasionally	Occasionally
AS1203	Ashanti	Kumasi metro	Kwadaso SDA HOSPITAL	Control	No	No		Yes	Rarely	Most of the time	Occasionally	Rarely	Most of the time	Rarely	Rarely	Rarely	Occasionally	Occasionally
AS1204	Ashanti	Kumasi metro	Kwadaso SDA HOSPITAL	Control	No	No		Yes	Most of the time	Most of the time	Occasionally	Occasionally	Most of the time	Most of the time	Most of the time	Most of the time	Occasionally	Rarely
AS1205	Ashanti	Kumasi metro	Kwadaso SDA HOSPITAL	Case	Yes	No		Yes	Always, as recommended	Always, as recommended	Always, as recommended	Always, as recommended	Most of the time	Always, as recommended	Always, as recommended	Always, as recommended	Always, as recommended	Most of the time
AS1206	Ashanti	Kumasi metro	Kwadaso SDA HOSPITAL	Control	No	No		Yes	Occasionally	Most of the time	Occasionally	Rarely	Most of the time	Rarely	Rarely	Rarely	Occasionally	Rarely
AS1207	Ashanti	Kumasi metro	Kwadaso SDA HOSPITAL	Control	No	No		Yes	Occasionally	Most of the time	Occasionally	Rarely	Most of the time	Occasionally	Rarely	Most of the time	Occasionally	Occasionally
AS1208	Ashanti	Kumasi metro	Komfo Anokye Teaching Hospital	Case	Yes	No		Yes	Always, as recommended	Most of the time	Always, as recommended	Always, as recommended	Always, as recommended	Always, as recommended	Always, as recommended	Always, as recommended	Most of the time	Most of the time
AS1209	Ashanti	Kumasi metro	Kwadaso SDA HOSPITAL	Control	No	No		Yes	Occasionally	Most of the time	Occasionally	Rarely	Most of the time	Most of the time	Rarely	Rarely	Occasionally	Rarely
AS1210	Ashanti	Kumasi metro	Kwadaso SDA	Case	No	No		Yes	Occasionally	Most of the time	Rarely	Rarely	Most of the time	Rarely	Rarely	Occasionally	Occasionally	Rarely
AS1211	Ashanti	Kumasi metro	Kwadaso SDA HOSPITAL	Case	No	No		Yes	Most of the time	Most of the time	Rarely	Rarely	Most of the time	Most of the time	Most of the time	Most of the time	Occasionally	Rarely
AS1212	Ashanti	Kumasi metro	Kwadaso SDA HOSPITAL	Control	No	No		Yes	Most of the time	Most of the time	Rarely	Rarely	Most of the time	Most of the time	Most of the time	Most of the time	Most of the time	Occasionally
AS1213	Ashanti	Kumasi metro	Kwadaso SDA HOSPITAL	Case	No	No		Yes	Most of the time	Most of the time	Rarely	Rarely	Most of the time	Most of the time	Most of the time	Most of the time	Most of the time	Most of the time
AS1214	Ashanti	Kumasi metro	Kwadaso SDA HOSPITAL	Control	No	No		Yes	Rarely	Most of the time	Rarely	Rarely	Occasionally	Rarely	Rarely	Rarely	Occasionally	Occasionally
AS1215	Ashanti	Kumasi metro	Kwadaso SDA HOSPITAL	Case	No	No		Yes	Most of the time	Most of the time	Rarely	Rarely	Most of the time	Most of the time	Most of the time	Most of the time	Occasionally	Occasionally
AS1216	Ashanti	Kumasi metro	Kwadaso SDA HOSPITAL	Control	No	No		Yes	Most of the time	Most of the time	Rarely	Occasionally	Most of the time	Most of the time	Rarely	Most of the time	Occasionally	Occasionally
AS1217	Ashanti	Kumasi metro	Kwadaso SDA HOSPITAL	Case	No	No		Yes	Rarely	Most of the time	Rarely	Rarely	Occasionally	Rarely	Rarely	Rarely	Occasionally	Occasionally
AS1218	Ashanti	Kumasi metro	Kwadaso SDA HOSPITAL	Control	No	No		Yes	Most of the time	Most of the time	Occasionally	Rarely	Most of the time	Most of the time	Most of the time	Most of the time	Occasionally	Occasionally
AS1219	Ashanti	Kumasi metro	Kwadaso SDA HOSPITAL	Case	No	No		Yes	Most of the time	Most of the time	Rarely	Rarely	Most of the time	Rarely	Rarely	Rarely	Occasionally	Occasionally
AS1220	Ashanti	Kumasi metro	Kwadaso SDA HOSPITAL	Control	No	No		Yes	Rarely	Most of the time	Rarely	Rarely	Most of the time	Rarely	Rarely	Rarely	Occasionally	Rarely
AS1221	Ashanti	Ejisu-Juaben	Ejisu Government Hospital	Case	No	No		Yes	Most of the time	Most of the time	Rarely	Rarely	Most of the time	Most of the time	Most of the time	Most of the time	Occasionally	Occasionally
AS1222	Ashanti	Ejisu-Juaben	Ejisu Government Hospital	Control	No	No		Yes	Most of the time	Most of the time	Rarely	Rarely	Most of the time	Most of the time	Most of the time	Most of the time	Occasionally	Occasionally
AS1223	Ashanti	Ejisu-Juaben	Ejisu Government Hospital	Case	Yes	No		Yes	Most of the time	Most of the time	Most of the time	Most of the time	Most of the time	Most of the time	Most of the time	Most of the time	Most of the time	Most of the time
AS1224	Ashanti	Ejisu-Juaben	Ejisu Government Hospital	Control	No	No		Yes	Rarely	Most of the time	Rarely	Rarely	Occasionally	Rarely	Rarely	Rarely	Occasionally	Occasionally
AS1225	Ashanti	Ejisu-Juaben	Ejisu Government Hospital	Case	No	No		Yes	Most of the time	Most of the time	Occasionally	Rarely	Most of the time	Most of the time	Most of the time	Occasionally	Occasionally	Occasionally
AS1226	Ashanti	Ejisu-Juaben	Ejisu Government Hospital	Control	No	No		Yes	Rarely	Occasionally	Rarely	Rarely	Occasionally	Rarely	Rarely	Rarely	Rarely	Rarely
AS1227	Ashanti	Ejisu-Juaben	Ejisu Government Hospital	Case	No	No		Yes	Most of the time	Always, as recommended	Occasionally	Rarely	Most of the time	Most of the time	Most of the time	Most of the time	Occasionally	Occasionally
AS1228	Ashanti	Ejisu-Juaben	Ejisu Government Hospital	Case	No	No		Yes	Most of the time	Most of the time	Occasionally	Rarely	Most of the time	Most of the time	Most of the time	Most of the time	Occasionally	Occasionally
AS1229	Ashanti	Ejisu-Juaben	Ejisu Government Hospital	Case	No	No		Yes	Most of the time	Most of the time	Rarely	Rarely	Most of the time	Most of the time	Most of the time	Most of the time	Occasionally	Occasionally
AS1230	Ashanti	Ejisu-Juaben	Ejisu Government Hospital	Control	No	No		Yes	Most of the time	Most of the time	Rarely	Rarely	Most of the time	Most of the time	Most of the time	Most of the time	Occasionally	Rarely
AS1231	Ashanti	Ejisu-Juaben	Ejisu Government Hospital	Case	No	No		Yes	Most of the time	Most of the time	Rarely	Rarely	Most of the time	Most of the time	Rarely	Most of the time	Occasionally	Occasionally
AS1232	Ashanti	Ejisu-Juaben	Ejisu Government Hospital	Control	No	No		Yes	Most of the time	Most of the time	Rarely	Rarely	Most of the time	Most of the time	Most of the time	Most of the time	Occasionally	Rarely
AS1233	Ashanti	Ejisu-Juaben	Ejisu Government Hospital	Control	No	No		Yes	Rarely	Most of the time	Rarely	Rarely	Most of the time	Rarely	Rarely	Rarely	Occasionally	Rarely
[truncated: 1,488 more rows]
